# Supplementary material for: Cucumber mosaic virus infection as a potential selective pressure on Arabidopsis thaliana populations
Source: PLoS Pathog. 2019 May 28;15(5):e1007810. doi: 10.1371/journal.ppat.1007810 (PMC6555541; doi:10.1371/journal.ppat.1007810)
Supplement: S1 Table — (XLSX) [file ppat.1007810.s001.xlsx]

## Sheet: S1 Table
Table S1. Geographic origin and location of Iberian A. thaliana populations.
Population	Genotype(s)	Location Name	Longitude	Latitude	Altitude (m)	Habitat
Adc	Adc5	Argamasilla de Calatrava	-4.072	38.766	701	Olive tree plantation
Adm	Adm0	Arroba de los Montes	-4.543	39.146	763	Olive tree plantation
Agu	Agu0, Agu1, Agu2, Agu4, Agu6, Agu7, Agu8, Agu11, Agu12, Agu18	Aguarón	-1.34	41.321	1045	Mediterranean forest of evergreen Quercus species
Ala	Ala0	Alcántara	-6.891	39.722	158	Stone walls close to the river in the village
Ali	Ali1	Alcañizo	-5.089	39.895	392	Trackside along agricultural fields and xeric grasslands
All	All0	Allariz	-7.803	42.189	450	Stone walls close to a river in the village
Alm	Alm0	Almedíjar	-0.364	39.885	678	Rocky roadsides along a mixed forest (Pinus and Quercus species)
Alo	Alo0	Alcongosta	-7.475	40.111	763	Rocky sites and stone walls along a creek
Alr	Alr0	Alcira	-0.346	39.095	123	Border and openings in of orange tree plantation
Ara	Ara4	Aranda de Duero	-3.682	41.702	859	Openings within a mixed forest of deciduous and evergreen Quercus species
Bea	Bea0	Benarrabá	-5.268	36.521	140	Alluvial plane and grassland
Ber	Ber0	Bernués	-0.561	42.517	1080	Roadside flanking a Mediterranean forest of evergreeen Quercus species
Bis	Bis0, Bis1, Bis2, Bis3, Bis4, Bis5, Bis6, Bis7, Bis8, Bis9	Bisaurri	0.537	42.490	1450	Sub-alpine grassland
Cad	Cad0	Candelario	-5.741	40.366	1170	Stone wall between yards in a village
Cal	Cal0	Calamocha	-1.369	40.942	1120	Mediterranean forest of evergreen Quercus species
Cap	Cap1	Capileira	-3.359	36.969	1460	Stone wall and track side nearby abandoned agricultural fields
Car	Car1	Cardeña	-4.324	38.253	756	Stone wall alongside a Quercus ilex forest
Cdc	Cdc1, Cdc3, Cdc7, Cdc10, Cdc12, Cdc13, Cdc16, Cdc22, Cdc27	Ciruelos de Coca	-4.544	41.215	800	Sandy open sites and edges of a pine forest
Cdo	Cdo0	Castrillejos de la Olma	-4.637	42.232	820	Edges and tracksides flanking agricultural fields
Cho	Cho0	La Chopera de las Rozas	-3.897	40.515	725	Mediterranean xeric grassland and scrubland near a highway
Coa	Coa0	Corval	-7.498	38.446	208	Road sides
Coc	Coc0	Cabo de Creus	3.195	42.312	245	Mediterranean coastal scrubland
Cor	Cor0	Corduente	2.000	40.831	1080	Rocky slopes and roadsides in the surroundings of a pine forest
Cum	Cum1	Cumbres Mayores	-6.656	38.068	640	Stone wall alongside grasslands
Cur	Cur4	Curtis	-8.091	43.124	535	Railway verges
Deh	Deh1	Dehesa de Perosín	-6.667	40.289	860	Road sides along a mixed forest of oaks and pines
Fei	Fei0	Santa Maria da Feira	-8.541	40.925	140	Roadside across a village
Fue	Fue2	Fuente Obejuna	-5.424	38.263	600	Trackway nearby a village
Gra	Gra0, Gra1, Gra2, Gra3, Gra4, Gra5, Gra6, Gra7, Gra8, Gra9	Grazalema	-5.394	36.769	1284	Mediterranean scrubland
Gua	Gua1	Guadalupe	-5.334	39.400	601	Edges of a Mediterranean forest of evergreen Quercus species
Her	Her12	Herguijuela	-5.782	39.396	584	Stone wall between yards in a village
Hor	Hor0	Hortsavinyá	2.623	41.666	431	Trackside in a Mediterranean forest of evergreen Quercus species
Hum	Hum2	Humienta	-3.688	42.228	924	Openings and edges of a mixed forest of deciduous and evergreen Quercus species
Jim	Jim1	Jiménez de Jamuz	-5.917	42.283	804	Road side in the edge of a small forest of Quercus coccifera
Ldd	Ldd0	Laguna de Duero	-4.706	41.577	712	Pinus pinea forest
Leo	Leo1, Leo2, Leo3, Leo4, Leo6, Leo7, Leo8, Leo9, Leo10, Leo11	San Leonardo de Yagüe	-3.113	41.797	1010	Alluvial plane and nearby rocky slopes
Lso	Lso0	La Solana	-3.162	38.859	769	Mediterranean scrubland of evergreen Quercus coccifera
Mar	Mar2, Mar06, Mar08 Mar10, Mar12, Mar13, Mar15, Mar23, Mar25, Mar29	Marjaliza	-3.93	39.583	1030	Mediterranean forest of evergreen Quercus species
Men	Men2	Menasalbas	-4.344	39.659	749	Mediterranean xeric grassland and scrubland
Mer	Mer0, Mer1, Mer3, Mer5, Mer6, Mer7, Mer9, Mer10, Mer12, Mer14	Mérida	-6.336	38.917	238	Stone walls and sandy areas of roman ruins
Moc	Moc0, Moc1, Moc2, Moc5, Moc7, Moc8, Moc9, Moc14, Moc15, Moc19	Molacillos	-5.64	41.566	665	Edges of agricultural fields and flanking roadsides
Mot	Mot0	Montemolín	-6.237	38.193	535	Roadside across lowland mesic grasslands
Mun	Mun0	Muñico	-5.045	40.712	1142	Mesic grass land and scrubland
Mur	Mur0	Mura	2.000	41.675	836	Mediterranean mixed forest (Pinus and Quercus species)
Nog	Nog17	Noguera	-1.600	40.452	1445	Roadside and surroundings of a meadow
Orb	Orb10	Orbaitzeta	-1.228	42.974	735	Roadside and surroundings of a meadow
Oso	Oso0	Osorno	-4.359	42.444	820	Edges of agricultural fields and flanking roadsides
Ovi	Ovi1	Oviedo	-5.866	43.381	386	Track along a mesic grassland
Pal	Pal0	Pallerols del Cantó	1.298	42.343	1583	Openings of Pinus sylvestris forests and mesic scrublands
Pan	Pan0	Baños de Panticosa	-0.231	42.761	1668	Rocky site flanking a mixed forest (pine and birch)
Pds	Pds1	Palacios del Sil	-6.449	42.874	862	Mesic grassland and falnking road sides
Pob	Pob1, Pob2, Pob3, Pob4, Pob5, Pob6, Pob7, Pob8, Pob9, Pob10	Poblet	1.027	41.355	677	Mediterranean mixed forest (Pinus and Quercus species)
Pra	Pra0, Pra1, Pra2, Pra3, Pra4, Pra5, Pra6, Pra7, Pra8, Pra10	Prádena del Rincón	-3.538	41.052	1106	Trackway and riverside along a grassland
Pue	Pue0	Puentelarrá	-3.05	42.751	501	Edge of agricultural fields
Qui	Qui0, Qui1, Qui2, Qui3, Qui4, Qui5, Qui6, Qui7, Qui8, Qui9	Quintela	-6.929	42.693	700	Roadsides in the surroundings of a village
Ras	Ras0	Rascafría	-3.868	40.864	1279	Edge of oak and pien forest.
Rds	Rds0	Romanya de la Selva	2.988	41.858	317	Public park in a village
Reg	Reg0	Reguengo	-7.401	39.289	535	Olive tree plantation and flanking road sides and stone walls
Rel	Rel0	Relumbrar	-2.704	38.603	1040	Mediterranean scrubland of evergreen Quercus species
Ren	Ren6	Renedo de Inera	-4.212	42.771	912	Tracksides along agricultural fields and oak forest
Rev	Rev0	Revenga	-4.108	40.862	1173	Rocky tracksides near by a mixed forest (Pinus and Quercus species)
Ria	Ria0	Rialb	2.173	42.336	1034	Railway verges
San	San10	Santa Elena	-3.508	38.333	700	Roadside and rocky slopes along a Mediterranean forest of evergreen Quercus species
Scm	Scm0	Santa Cruz de Mudela	-3.573	38.681	730	Mediterranean scrubland of evergreen Quercus coccifera
Sdv	Sdv3	Santa Olaja de Varga	-5.122	42.837	969	Rocky slopes alongside a road near a village
Ses	Ses0	Sestrica	-1.630	41.485	772	Trackside in a Mediterranean forest of evergreen Quercus species
Tam	Tam0	Tamajón	-3.270	41.028	1025	Pine forest
Vad	Vad0	Valdenoceda	-3.590	42.859	600	Roadside alongside a river
Vae	Vae2	Valderas	-5.443	42.104	750	Vineyard edges
Vav	Vav0	Valverde	-8.017	38.534	220	Stone walls along a farm
Vaz	Vaz0	Valdezcaray	-2.988	42.262	1670	Track side flanking a mixed forest of Fagus sylvatica and Sorbus sp
Vdm	Vdm0	Vilanova de Meiá	1.007	42.037	1077	Mediterranean scrubland
Ver	Ver5	Verín	-7.448	41.949	510	Stone walls around an abandoned farm
Vim	Vim0	Villarino de Manzanas	-6.509	41.878	652	Rocky site flankinga a Mediterranean scrub land
Vis	Vis0	Villareal de San Carlos	-6.044	39.847	244	Trackway alongside a creek and surroundings
Voz	Voz0	Vozmediano	-1.878	41.846	940	Meadow and surroundings nearby a creek
