# Supplementary material for: Cucumber mosaic virus infection as a potential selective pressure on Arabidopsis thaliana populations
Source: PLoS Pathog. 2019 May 28;15(5):e1007810. doi: 10.1371/journal.ppat.1007810 (PMC6555541; doi:10.1371/journal.ppat.1007810)
Supplement: S2 Table — For each trait, heritability (h2b), mean, minimum and maximum values, are shown. (XLSX) [file ppat.1007810.s002.xlsx]

## Sheet: S2 Table
Table S2. GLM analysis of values of life history traits of mock-inoculated A. thaliana plants, of tolerance to CMV, and of virus accumulation, using "host genotype" as a random factor. For each trait, heredability (h2b), mean, minimum and maximum values, are shown.
Trait a	F	P	h2bb	Mean±SE c	Min-Max d
RW	F75,399=53.661	P<10-4	0.964	0.50±0.04	0.04-1.80
IW	F75,399=13.972	P<10-4	0.706	1.83±0.06	0.66-3.48
SW	F75,399=9.235	P<10-4	0.611	0.85±0.02	0.31-1.24
GP	F75,399=65.337	P<10-4	0.921	117.72±0.79	103.4-140.71
LP	F75,399=14.395	P<10-4	0.72	184.26±0.76	170.80-198.00
Resistance to Cdc-CMV e	F75,407=23.853	P<10-4	0.808	19.28±1.37	0.56-56.28
Tolerance to Cdc-CMV f	F75,407=14.211	P<10-4	0.704	0.35±0.02	0.04-0.77
Resistance to Lro-CMV e	F75,409=22.315	P<10-4	0.787	7.53±0.71	0.26-27.83
Tolerance to Lro-CMV f	F75,409=6.679	P<10-4	0.542	0.51±0.02	0.06-0.79
