# Supplementary material for: Cucumber mosaic virus infection as a potential selective pressure on Arabidopsis thaliana populations
Source: PLoS Pathog. 2019 May 28;15(5):e1007810. doi: 10.1371/journal.ppat.1007810 (PMC6555541; doi:10.1371/journal.ppat.1007810)
Supplement: S3 Table — (XLSX) [file ppat.1007810.s003.xlsx]

## Sheet: S3 Table
Table S3. Values of climatic variables for 76 Iberian A. thaliana populations, and for the phenotypic traits of representative genotypes.
Genotype	BIO1 (Annual Mean Temperature) a	BIO2 (Mean Diurnal Range)a	BIO3 (Isothermality)	BIO4 (Temperature Seasonality)	BIO5 (Max Temperature of Warmest Month)a	BIO6 (Min Temperature of Coldest Month)a	BIO7 (Temperature Annual Range)	BIO8 (Mean Temperature of Wettest Quarter)a	BIO9 (Mean Temperature of Driest Quarter)a	BIO10 (Mean Temperature of Warmest Quarter)a	BIO11 (Mean Temperature of Coldest Quarter)a	BIO12 (Annual Precipitation)b	BIO13 (Precipitation of Wettest Month)b	BIO14 (Precipitation of Driest Month)b	BIO15 (Precipitation Seasonality)	BIO16 (Precipitation of Wettest Quarter)b	BIO17 (Precipitation of Driest Quarter)b	BIO18 (Precipitation of Warmest Quarter)b	BIO19 (Precipitation of Coldest Quarter)b	CLI1 (Precipitation of January, February and March)b	CLI2 (Precipitation of April, May and June)b	CLI3 (Precipitation of October, November and December)b	CLI4 (Minimum Annual Temperature)a	CLI5 (Mean of the Minimum Temperatures of January, February and March)a	CLI6 (Mean of the Minimum Temperatures of April, May and June)a	CLI7 (Mean of the Minimum Temperatures of October, November and December)a	CLI8 (Mean of the Mean Temperatures of January, February and March)a	CLI9 (Mean of the Mean Temperatures of April, May and June)a	CLI10 (Mean of the Mean Temperatures of October, November and December)a	CLI11 (Maximum Annual Temperature)a	CLI12 (Mean of the Maximum Temperatures of January, February and March)a	CLI13 (Mean of the Maximum Temperatures of April, May and June)a	CLI14 (Mean of the Maximum Temperatures of October, November and December)a	RW c,d	IW c,d	SW c,d	GP c,d	LP c,d	Resistance to Cdc-CMV d,e	Resistance to Lro-CMV d,e	Tolerance to Cdc-CMV d,f	Tolerance to Lro-CMV d,f
Adc5	14.5583	12.9667	0.397751	669.636	33.8	1.2	32.6	10.4833	23.65	23.7	6.73333	455.1	57.7	8.7	41.5532	155.5	42.2	45.2	151.9	135.2	119.9	155.3	1.2	1.2	5.6	2.2	2.43	23.2	15.83	25.1	10.1	21.1	14.9	0.13±0.01	1.49±0.14	0.85±0.07	111.80±0.80	187.00±1.05	15.55±1.26	0.55±0.06	9.90±0.47	0.71±0.05
Adm0	14.225	12.8667	0.388721	685.379	33.7	0.6	33.1	6.96667	23.5333	23.5333	6.18333	631.7	101.1	10.9	51.7178	249.9	48.9	54.8	245.4	187.7	157.3	243.5	1.2	1.2	5.9	2.1	2.5	23.3	15.9	25.4	10.1	21.2	15.2	0.15±0.01	1.14±0.16	0.74±0.08	113.40±0.24	181.00±1.58	18.36±0.63	0.34±0.06	3.24±0.91	0.59±0.06
Agu1	11.2542	12.4417	0.392482	654.289	29.9	-1.8	31.7	13.2	19.9833	20.15	3.53333	482.8	78.5	22	38.7243	195.3	80.7	108.2	99.9	100.1	186.9	113.6	-0.9	-0.9	3.5	0.1	0.07	20.47	13.03	22.1	7.5	18.2	12.4	0.49±0.06	1.54±0.12	0.87±0.05	120.80±0.66	188.4.0±0.51	19.72±0.92	0.28±0.05	11.84±1.13	0.53±0.05
Ala0	16.8083	12.7667	0.411828	627.411	34.8	3.8	31	9.26667	25.2667	25.2667	9.26667	514.3	68.4	5.9	50.1648	201.3	39	39	201.3	163	104.3	188.4	3.6	3.6	7.9	4.7	4.8	25.13	18.1	26.2	12.4	22.7	17.4	0.09±0.02	0.84±0.09	0.54±0.06	106.80±0.37	182.80±2.01	23.53±1.09	0.35±0.09	9.53±0.97	0.60±0.09
Ali1	15.7292	12.675	0.397335	658.627	34.3	2.4	31.9	8.66667	24.6	24.6	7.86667	610.9	94.3	6.9	51.7959	247.8	42.7	42.7	235.7	186.4	134.2	242.2	2.4	2.4	7	3.4	3.63	24.43	16.9	26	11.4	22	16.3	0.17±0.03	1.68±0.23	0.74±0.12	110.00±0.00	174.50±0.87	41.25±1.8	0.39±0.05	17.32±1.63	0.46±0.03
All0	13.3958	12.475	0.491142	436.246	28.2	2.8	25.4	8.31667	19.1667	19.2833	8.31667	757.3	115.2	0.7	57.8588	323.7	37.3	56.2	323.7	308.3	188.4	361.5	2.4	2.4	4.9	3.7	2.93	20.3	15.37	20	9.8	17.3	13.7	0.04±0.01	0.71±0.08	0.44±0.04	103.40±1.40	179.40±1.21	56.28±2.21	0.37±0.07	16.63±1.30	0.31±0.07
Alm0	14.4333	11.2	0.413284	558.03	29.2	2.1	27.1	11.4	21.8667	22.0333	7.78333	706.1	110.5	25.2	35.6466	257.7	115.2	139.8	167.5	98.9	127.1	211.9	2.4	2.4	6	3.4	3.1	21.2	16.07	23	9.8	19.4	15.1	0.70±0.06	2.22±0.34	0.92±0.06	119.40±0.24	185.40±1.44	30.31±1.45	0.32±0.06	9.51±0.56	0.49±0.05
Alo0	14.2167	12.3333	0.411111	605.242	32.1	2.1	30	7.91667	22.3833	22.4167	7.05	1164.2	173.1	12.5	55.9473	492.6	71.9	85.5	463	517.4	258.4	486.8	1	1	5.1	2	2.2	21.7	15.07	22	9.3	18.7	13.9	0.43±0.04	1.67±0.18	0.94±0.08	113.20±0.20	188.40±1.69	34.66±1.36	0.46±0.03	5.30±0.33	0.52±0.07
Alr0	17.1167	11.3667	0.432193	539.901	31.6	5.3	26.3	14.25	24.2333	24.4833	10.7333	697.5	116	7.2	52.9419	298.6	53	102.2	214.1	192.6	132.7	314	5.2	5.2	8.8	5.8	6	24.67	19.6	25.7	13	22.2	18.2	0.06±0.01	0.87±0.06	0.57±0.04	108.40±0.98	192.60±3.34	1.70±0.13	0.34±0.02	2.39±0.40	0.44±0.04
Ara4	11.425	12.8	0.421053	605.886	29.5	-0.9	30.4	13.2167	19.4833	19.5333	4.2	453.1	52.5	16.5	27.6675	138.7	69.1	77.9	125.5	112.06	141.6	140.2	-0.9	-0.9	3.1	0	0	20.17	13.17	21.1	7.4	17.5	12.1	0.78±0.06	2.03±0.07	0.91±0.07	120.67±0.56	192.67±0.92	22.18±3.73	0.19±0.04	5.43±0.48	0.51±0.03
Bea0	17.4917	9	0.371901	514.821	31.5	7.3	24.2	12.4167	24.1167	24.7667	11.4333	1007.3	190.3	0.8	74.2415	501.6	20.1	41.9	466.8	405.1	176.4	502.9	5.4	5.4	9.1	6.2	6.37	21.17	17	24.6	11.7	20	17	0.10±0.01	1.10±0.05	0.34±0.01	107.40±1.17	180.60±2.44	29.11±3.18	0.31±0.09	14.33±1.13	0.46±0.06
Ber0	9.94583	11.325	0.398768	588.577	26.4	-2	28.4	6.76667	17.7833	17.8833	2.98333	855.4	90.9	33.3	21.8449	260.9	160.5	161.9	229.5	217.4	250.4	275.4	-2.7	-2.7	1.1	-1.1	-1.83	16.7	10.67	18.3	4.7	14.7	10.2	0.54±0.05	2.31±0.06	1.09±0.10	118.00±0.55	188.00±1.34	14.57±2.40	0.40±0.06	9.30±0.86	0.65±0.03
Bis0	7.64583	12.5417	0.407197	612.537	25.3	-5.5	30.8	9.66667	0.233333	15.8167	0.233333	1157.1	119.2	71.7	17.4169	323.1	243.2	295.6	243.2	224.2	318.4	272.3	-5.8	-5.8	-0.5	-4.7	-4.63	15.9	9.17	17.5	3.3	13.6	8.2	0.85±0.08	2.51±0.21	0.96±0.06	121.40±0.24	183.00±1.97	35.49±2.80	0.57±0.04	10.45±1.04	0.64±0.09
Cad0	11.1625	12.5583	0.39001	653.858	30.4	-1.8	32.2	4.28333	20.0833	20.0833	3.53333	931.9	127.1	16	44.8457	346.9	83.3	83.3	332.2	270.2	211.2	322.6	-1.7	-1.7	2.8	-0.6	-0.37	19.57	12.33	21.7	6.9	17.6	11.6	0.61±0.06	2.18±0.08	0.96±0.04	119.40±0.68	191.40±2.82	21.56±1.58	0.59±0.03	7.51±0.67	0.75±0.05
Cal0	10.8458	13.425	0.414352	646.908	29.8	-2.6	32.4	12.6167	4.23333	19.5833	3.2	450.2	66.7	26.6	29.9947	161.1	82.8	108.4	86.2	88.8	167.1	116	-2.2	-2.2	2.4	-1.1	-1.13	20.17	12.97	21.5	6.7	17.4	11.8	0.47±0.06	1.83±0.14	0.86±0.03	119.20±0.58	194.60±1.5	7.77±0.51	0.50±0.03	4.24±0.38	0.56±0.03
Cap1	12.1875	13.2083	0.466726	551.442	28.4	0.1	28.3	6.58333	19.6333	19.85	5.71667	713.6	131.3	3	72.3061	368.8	31.4	33	320.7	185.2	98.1	256.3	0.8	0.8	4	0.9	1.83	21.27	14.57	21.3	9.3	18.2	12.2	0.45±0.03	2.23±0.06	1.16±0.04	114.25±0.48	172.00±1.63	20.43±2.36	0.52±0.02	3.51±0.19	0.49±0.04
Car1	15.0667	13.2333	0.40593	654.791	34.2	1.6	32.6	8.26667	24	24	7.35	765	124.1	7.7	55.2105	316.9	45.2	45.2	305	260.5	168.2	299	1.5	1.5	6.1	2.6	2.73	23.67	16.73	25.5	10.6	21.2	15.5	0.30±0.02	1.68±0.08	1.03±0.07	117.00±1.38	174.80±1.39	25.05±0.65	0.20±0.03	2.84±0.19	0.42±0.12
Cdc3	12.3042	12.675	0.410194	621.606	30.6	-0.3	30.9	8.55	20.6333	20.7	4.93333	438	50.9	14.9	29.3654	135.6	64.3	70.7	123.2	103	133.9	135.7	-0.3	-0.3	3.8	0.8	0.77	20.87	13.63	22.1	8.1	18.4	12.7	0.41±0.02	2.13±0.08	0.93±0.04	122.00±1.35	189.14±1.58	19.03±3.22	0.22±0.03	19.92±1.74	0.37±0.05
Cdo0	11.2917	12.4833	0.43046	570.332	28.3	-0.7	29	7.93333	18.9	18.9	4.45	485.1	54.1	20.2	26.851	149.6	78.7	86.7	138.9	113.1	148.6	150.7	-0.6	-0.6	3.1	0.3	0.27	19.63	13.17	20	7.4	16.8	12	0.59±0.06	1.81±0.09	0.77±0.03	121.29±0.18	179.43±0.65	8.44±0.49	0.73±0.05	3.22±0.24	0.74±0.08
Cho0	13.6625	12.2583	0.392895	645.991	31.9	0.7	31.2	9.73333	22.4333	22.4333	6.05	570.9	76.5	15.1	39.0092	207.9	65.8	65.8	177.1	149.6	147.5	209.4	0.7	0.7	5.2	1.8	1.9	22.03	14.73	23.8	9.3	19.9	14	0.30±0.02	1.68±0.10	0.97±0.07	116.25±0.85	187.25±1.31	2.93±0.24	0.47±0.11	1.84±0.06	0.35±0.02
Coa0	17.1125	12.325	0.416385	588.685	34.2	4.6	29.6	10.9667	24.9	25.1167	10.0667	597.8	92.6	3.4	58.4473	251.4	24.5	33.6	237.4	243.5	148.8	315.5	3.2	3.2	6.5	4.5	4	24.33	18.67	24.2	11.7	20.8	16.5	0.12±0.01	1.15±0.07	0.64±0.02	107.00±0.77	180.00±2.59	9.76±2.18	0.36±0.04	1.52±0.14	0.44±0.05
Coc0	14.1792	9.15833	0.393062	493.881	26.2	2.9	23.3	15.1	20.6667	20.7333	8.18333	931.7	118.5	48.5	22.8773	300.1	182.2	216.5	200.5	178.1	192.4	234.9	3.2	3.2	7.5	4.4	4.33	19.87	15.97	21.6	10.4	18.8	15.5	0.50±0.06	1.91±0.16	0.84±0.05	125.57±0.65	186.57±1.43	10.75±1.27	0.72±0.03	2.54±0.52	0.79±0.04
Cor0	10.9667	12.8667	0.407173	644.096	29.9	-1.7	31.6	12.7333	19.6333	19.7	3.43333	533.6	69.3	22.3	29.845	173.8	85	95.4	141.4	125.6	188.3	159.9	-2.5	-2.5	1.9	-1.6	-1.6	19.43	12.5	20.7	6.1	16.8	11.1	0.33±0.04	1.93±0.24	0.89±0.03	118.14±0.86	188.57±1.89	8.88±1.23	0.45±0.03	6.75±0.86	0.53±0.03
Cum1	15.2583	12.6333	0.41557	592.016	33.2	2.8	30.4	9.25	23.1833	23.4333	8.33333	819.4	132.2	5.3	60.425	361	39.9	46.2	348.2	289.5	156.8	355.3	3.6	3.6	7.2	4.6	21.9	23.6	17.83	24.8	11.6	21	16.6	0.07±0.01	0.85±0.03	0.49±0.05	108.80±1.74	190.60±2.16	12.16±1.31	0.32±0.05	4.58±0.49	0.38±0.08
Cur4	11.5708	10.6583	0.488914	395.798	23.9	2.1	21.8	7.61667	16.7333	16.9833	6.91667	1463.8	210.8	37.2	43.0573	556	147	171.3	550.9	486.6	298.5	529.8	1.9	1.9	4	2.9	2.43	18.53	14.8	17.7	8.5	15.3	12.7	0.29±0.01	2.05±0.28	0.73±0.12	111.67±0.88	174.33±3.18	14.84±1.04	0.45±0.05	9.36±0.97	0.63±0.09
Deh1	12.3042	12.4083	0.402868	615.892	30.6	-0.2	30.8	5.85	20.65	20.6833	5.06667	1164.2	182.5	11.9	57.2303	508.3	72.8	77.9	460.8	341.8	241	473.8	-0.2	-0.2	3.9	0.8	1.03	20.5	13.77	22.1	8.2	18.1	12.8	0.26±0.02	1.80±0.09	0.81±0.06	114.80±0.58	173.40±0.68	22.48±3.85	0.30±0.10	14.26±2.34	0.71±0.04
Fei0	15.4833	11.6833	0.431119	534.339	31	3.9	27.1	9.8	22.5667	22.6833	9.08333	1102.2	163.9	15.2	54.1746	459.7	78.2	90.5	431.5	413.4	194.4	408.7	4	4	7.5	5.1	4.93	22.93	17.33	21.7	11.6	19.3	15.8	0.08±0.01	1.29±0.05	0.66±0.05	113.00±0.77	184.00±1.30	23.06±3.50	0.77±0.07	6.30±2.00	0.64±0.05
Fue2	15.4958	12.825	0.402038	642.853	34.2	2.3	31.9	8.83333	24.1333	24.2833	7.91667	554.5	80.8	5.4	50.1295	220.2	40.6	42.2	210.6	178.7	128.5	203	2.3	2.3	6.6	3.4	3.5	23.83	17.03	25.6	11.1	21.5	16.2	0.16±0.01	1.71±0.05	0.90±0.04	110.00±0.00	172.40±1.29	6.32±0.79	0.56±0.02	0.65±0.07	0.72±0.02
Gra0	12.8083	9.48333	0.337485	625.259	29.7	1.6	28.1	5.7	21.5833	21.5833	5.7	1526.7	288.4	13.3	69.0833	732.4	60.6	60.6	732.4	611.7	296.1	606.2	2.8	2.8	7	3.8	4.33	20.4	14.77	24.3	10.3	19.7	15.2	0.56±0.06	1.93±0.25	0.69±0.07	121.00±0.84	183.00±0.63	7.82±0.61	0.51±0.07	2.06±0.15	0.55±0.05
Gua1	15.1833	11.2167	0.368969	655.646	33.2	2.8	30.4	8.36667	24.0167	24.1667	7.46667	876.3	140.5	9.5	56.8239	377.8	54.2	60.2	360.7	229.4	143.6	257.3	1.9	1.9	6.3	2.7	3.03	20.9	14.2	24.7	9.4	20.3	14.7	0.22±0.02	1.24±0.09	0.74±0.08	110.80±0.58	181.00±1.64	7.77±0.47	0.76±0.02	3.31±0.20	0.58±0.04
Her12	15.1042	11.925	0.382212	657.294	33.6	2.4	31.2	8.15	23.9667	23.9667	7.3	637.3	89.7	4.2	51.5401	247.5	43	46.6	237	213.7	158	271	2.6	2.6	6.8	3.5	3.6	23.47	15.9	25.3	10.6	21.3	15.7	0.33±0.03	1.77±0.11	0.84±0.08	115.60±0.68	178.80±1.28	6.81±0.41	0.42±0.03	1.65±0.30	0.73±0.10
Hor0	12.7333	10.1333	0.386768	561.369	27.1	0.9	26.2	13.6667	20.1833	20.3167	6.08333	746.6	95.7	35.7	23.7219	243.6	143.3	159.3	164.4	149	170.9	224.1	1.5	1.5	5.6	2.5	2.47	19.53	14.6	21.7	8.9	18.2	14.1	0.22±0.02	2.19±0.09	1.13±0.07	116.40±0.40	174.80±1.66	18.69±1.52	0.47±0.02	5.90±0.46	0.76±0.04
Hum2	10.9667	11.5333	0.407538	572.197	27.7	-0.6	28.3	7.71667	18.6833	18.6833	4.16667	571.7	65.9	24.9	28.1855	178.1	87.9	87.9	162	132.4	170.6	176.3	-0.6	-0.6	3.1	0.5	0.33	18.47	12.3	19.8	7.1	16.4	11.8	0.53±0.07	2.37±0.14	0.85±0.06	119.20±1.16	194.60±1.50	25.79±2.09	0.17±0.02	11.81±1.76	0.64±0.03
Jim1	11.1708	12.975	0.435403	577.298	28.8	-1	29.8	4.85	18.7	18.9	4.16667	460.1	52	15	32.1581	152.7	60.3	68.8	141.9	117.9	124.2	145.3	-1	-1	2.9	-0.2	-0.13	20.2	12.93	20.1	7.5	17.2	11.6	1.20±0.05	2.24±0.21	0.79±0.06	128.83±1.30	195.50±0.43	16.13±1.28	0.22±0.02	13.07±0.89	0.34±0.03
Ldd0	12.2	12.6	0.417219	607.803	30	-0.2	30.2	8.46667	20.2833	20.3167	4.9	430.2	51.2	15.9	31.663	142.1	62.4	67.6	126.9	99.8	125.4	142.2	-0.2	-0.2	3.9	0.7	0.8	20.8	13.53	21.6	8.2	18.1	12.9	0.38±0.03	1.80±0.09	0.95±0.06	118.71±0.75	184.14±2.13	17.35±2.03	0.39±0.04	4.18±0.35	0.70±0.04
Leo1	10.2667	12.8167	0.421601	598.37	28.5	-1.9	30.4	4.01667	18.3	18.3167	3.15	686.6	81.9	28	29.728	220.1	95.1	108.9	214.8	183.6	193.9	207.3	-2.5	-2.5	1.2	-1.6	-1.77	14.1	11.3	19.2	5.4	15.5	10.1	1.74±0.14	2.06±0.22	0.78±0.09	131.20±1.62	189.60±0.87	11.74±1.74	0.26±0.08	3.02±0.25	0.37±0.03
Lso0	14.1958	13.1583	0.395145	684.837	33.7	0.4	33.3	10.1167	23.4667	23.5167	6.16667	450.6	54.3	8.7	39.6455	152.2	44.4	52.1	139	116.5	130.2	147	0.4	0.4	5.1	1.5	1.63	22.83	15.57	25	9.4	20.8	14.7	0.29±0.02	1.94±0.09	0.75±0.05	117.40±0.51	188.80±0.37	32.07±4.87	0.17±0.03	6.98±0.69	0.54±0.06
Mar10	12.6792	13.0417	0.388145	692.398	32.5	-1.1	33.6	5.35	22.0667	22.15	4.61667	481.7	59.2	13.4	36.2625	154.6	54.4	67.6	150.2	143.9	159.3	171.3	-1.4	-1.4	3.5	-0.3	0.07	21.17	13.57	23.6	9.7	20.9	14.5	0.29±0.04	1.50±0.08	0.85±0.05	114.50±1.50	179.25±0.85	20.05±1.14	0.03±0.01	4.59±0.20	0.31±0.04
Men2	14.2958	12.775	0.387121	683.321	33.7	0.7	33	7.03333	23.5333	23.5833	6.26667	516.2	73	9.1	45.6145	192.4	46.7	49	182.1	146.1	133.6	190.6	0.8	0.8	5.3	1.9	2	23.03	15.1	25.1	11.9	22.1	16.9	0.27±0.02	1.89±0.14	0.92±0.05	113.20±0.37	180.60±1.5	9.53±1.02	0.16±0.04	3.69±1.36	0.60±0.04
Mer6	16.8958	13.4083	0.417705	632.553	35.4	3.3	32.1	10.2667	25.4	25.4167	9.38333	515.7	72.1	4.9	51.436	206.2	33.8	38.1	192.8	197	138.6	268.4	3.1	3.1	7.2	4.2	4.23	24.8	17.77	25.7	8.3	18.2	13	0.06±0.01	0.66±0.07	0.31±0.04	108.80±0.73	175.40±1.63	8.89±1.88	0.36±0.04	9.04±0.96	0.37±0.03
Moc11	12.3833	12.3167	0.413311	600.664	29.8	0	29.8	8.81667	20.3833	20.4167	5.2	405.7	46.7	11.9	33.3964	135.1	52.6	57.9	125.9	107.3	114.1	137.5	0	0	4.1	1.3	1.1	20.7	13.8	21.6	11.8	21.6	16.8	0.68±0.06	1.46±0.08	0.69±0.04	126.40±1.08	187.60±1.54	2.64±0.73	0.05±0.02	6.69±1.02	0.16±0.05
Mot0	15.7083	12.5	0.405844	614.905	33.8	3	30.8	9.38333	23.9667	24.15	8.46667	589.1	85.3	4.6	56.2695	249.7	34.1	35.1	232.3	201.9	124	244.4	3.3	3.3	7.3	4.5	4.47	24	17.73	25.6	6.7	17.3	11.5	0.20±0.03	1.52±0.17	0.76±0.09	113.00±0.77	185.40±0.93	15.21±1.44	0.43±0.06	3.48±0.50	0.55±0.07
Mun0	11.1708	12.5917	0.399735	638.235	30.1	-1.4	31.5	7.35	19.8833	19.8833	3.71667	550.6	66.7	19.3	31.8951	179.6	78	78	162.4	128.3	156.2	172.6	-1.4	-1.4	2.6	-0.4	-0.33	19.5	12.43	21.4	6.4	16.6	11.5	0.76±0.12	1.77±0.16	0.83±0.08	120.40±0.40	190.80±2.65	13.58±1.47	0.65±0.04	10.8±0.31	0.69±0.05
Mur0	11.1	11.1	0.384083	613.11	27.5	-1.4	28.9	11.9167	4.75	19.3167	3.78333	685.9	81.8	34	25.0837	217	128.5	175.1	130.4	136.8	204.8	195.5	-1.8	-1.8	2.6	-0.9	-0.73	18.27	11.93	20.4	3.8	15.2	9	0.44±0.04	2.04±0.11	1.19±0.10	117.00±0.45	181.20±4.44	0.56±0.07	0.41±0.07	0.26±0.08	0.70±0.03
Nog17	9.78333	12.9833	0.397044	663.737	29.3	-3.4	32.7	11.5167	18.7667	18.8333	2.05	496	65.2	24	30.5996	167.8	79.1	101.3	134.6	99.5	183.2	128.2	-4.8	-4.8	-0.3	-3.5	-3.67	17.2	9.93	19.7	5.9	14.7	10.5	1.18±0.04	2.24±0.09	0.87±0.06	120.20±0.37	193.20±1.20	11.44±1.57	0.37±0.04	2.29±0.86	0.56±0.01
Orb10	10.6458	10.5583	0.415682	515.2	25.2	-0.2	25.4	5.31667	17.55	17.55	4.56667	1476.6	169.6	61.6	29.7806	485	204.1	204.1	457.8	425.1	369.5	497.6	-0.9	-0.9	2.2	0.2	-0.33	16.63	11.4	18	7.4	16.7	12	0.30±0.05	1.47±0.24	1.08±0.10	115.75±0.48	189.75±0.85	14.59±0.96	0.49±0.04	0.77±0.26	0.42±0.04
Oso0	11.3333	13.4	0.433657	600.088	29.6	-1.3	30.9	7.8	19.5	19.5	4.13333	518.4	57.5	20.6	27.3905	161.9	78.5	78.5	150.2	128.1	149.9	166	-1.1	-1.1	2.6	0	-0.27	19.6	13.13	20.3	9.1	15.6	13.3	0.92±0.07	2.16±0.25	0.84±0.05	127.17±0.48	190.33±2.53	15.55±1.45	0.32±0.04	2.07±0.31	0.43±0.04
Ovi1	11.775	9.21667	0.456271	393.322	22.6	2.4	20.2	8.03333	17.15	17.15	7.2	1035	115.1	51.8	24.6434	325.2	169.4	169.4	312.8	291.6	307	328	1.2	1.2	5	2.5	2.43	17.47	15.03	18.1	2.7	13.4	7.5	0.06±0.02	1.39±0.17	0.76±0.12	107.25±2.06	183.75±3.35	13.19±0.58	0.44±0.03	5.78±0.74	0.35±0.05
Pal0	8.1625	13.1083	0.416138	626.539	26.2	-5.3	31.5	10.2333	1.75	16.5667	0.55	923.9	103.7	56.5	19.1246	276.4	174	255.1	192.3	143.4	283.8	182.6	-7	-7	-1.6	-6	-5.43	15.6	8.53	17.3	1	10.8	6.3	0.67±0.04	2.43±0.16	1.16±0.04	122.60±1.17	192.60±2.23	9.95±1.30	0.44±0.03	2.66±0.2	0.49±0.04
Pan0	6.3625	9.50833	0.365705	555.541	20.6	-5.4	26	0.9	13.8667	13.8667	-0.05	1695.8	190.5	85	23.302	546.9	291.7	291.7	522.2	399.2	426	427	-6.6	-6.6	-1.9	-5.3	-5.43	11.63	6.73	14.7	7.4	15.5	11.6	0.68±0.09	2.03±0.31	1.04±0.07	120.60±0.51	187.00±2.39	19.65±1.39	0.44±0.03	7.57±0.87	0.55±0.04
Pds1	9.50833	10.7333	0.434548	485.81	23.8	-0.9	24.7	4.6	16	16.1667	3.83333	1419.3	212	47.2	39.0702	514	174.3	180.6	511.6	379.1	230.3	436.7	0.3	0.3	3.2	1.4	0.93	17.77	12.9	18.2	8.2	18.4	13.2	0.44±0.03	1.49±0.07	0.86±0.03	117.40±0.4	174.80±1.46	28.71±2.91	0.10±0.01	1.91±0.12	0.49±0.05
Pob0	12.3417	11.2667	0.380631	626.351	29.4	-0.2	29.6	13.1	20.7	20.7667	4.93333	611.7	75.1	18.4	31.9668	193.6	114.2	124.2	121.6	133.6	201.4	196.9	0.1	0.1	4.3	1.1	1.4	20.4	13.43	22.2	5.8	16.4	10.6	0.92±0.11	2.37±0.09	0.93±0.06	119.60±0.51	185.80±2.67	29.84±2.25	0.16±0.03	4.90±0.57	0.58±0.05
Pra6	11.0458	12.325	0.398867	624.945	29.5	-1.4	30.9	7.35	19.5333	19.5333	3.76667	676.4	87.8	19.8	36.2144	233.6	82.6	87.8	206.7	175.4	192.6	233	-2.3	-2.3	1.9	-1	-1.27	18.33	11.43	20.6	6	14.3	10.3	0.59±0.06	2.63±0.09	0.98±0.06	121.80±0.37	187.40±1.50	13.70±0.72	0.24±0.03	20.11±2.57	0.43±0.08
Pue0	12.1542	11.025	0.428988	514.824	26.9	1.2	25.7	6.66667	19.05	19.05	5.93333	632.6	73.8	31.1	26.0994	208	102.4	102.4	193	175.9	188	205.8	-1.2	-1.2	1.4	0.1	-0.66	16.77	11.37	17.6	10.9	18.5	15	1.00±0.06	2.48±0.17	1.05±0.06	121.80±0.8	187.60±0.98	38.50±4.26	0.48±0.08	27.83±1.04	0.72±0.04
Qui0	11.275	10.65	0.432927	490.202	25.5	0.9	24.6	8.68333	17.7	18	5.48333	1368.7	207.8	39.5	43.0793	515.4	144.4	163.4	507.4	433.1	246.6	476.6	3.5	3.5	6.6	4.5	4.33	21.5	16.6	21	4.3	14.6	9.1	0.17±0.02	1.73±0.08	0.79±0.05	113.00±0.32	181.00±1.30	34.27±2.01	0.24±0.04	4.01±0.37	0.25±0.04
Ras0	9.75	12.4333	0.410341	598.648	27.7	-2.6	30.3	3.41667	17.8	17.9	2.7	922.1	117.8	28.9	37.0054	334.9	109.5	116.5	305.7	231.2	229.9	269.7	-3.9	-3.9	0.5	-3.2	-2.7	16.5	9.97	18.5	10	19	15.5	0.64±0.04	2.50±0.14	0.76±0.05	140.71±0.42	188.57±1.39	12.09±0.73	0.13±0.02	5.99±0.58	0.52±0.05
Rds0	13.8167	9.68333	0.390457	531.156	27.2	2.4	24.8	14.8833	20.8	20.9667	7.48333	751.5	108.5	31.9	28.1789	254.1	134	153.6	170	188.2	215.4	250.6	2.1	2.1	6.9	3	3.6	20.2	15.93	22.2	12.4	21.8	17.3	0.16±0.02	1.52±0.14	0.94±0.10	111.60±0.51	174.20±0.97	27.87±2.92	0.56±0.03	3.69±0.45	0.48±0.04
Reg0	15.0125	12.075	0.397204	621.712	33.1	2.7	30.4	8.51667	23.3667	23.45	7.61667	737.1	109.6	5.9	56.8208	309.3	39.1	46.4	295.5	302.4	138.3	290.3	4.1	4.1	8.1	5.2	5.23	24.7	18.17	25.1	8.5	19.8	13.7	0.16±0.01	1.47±0.08	0.82±0.02	110.00±0.00	181.25±3.12	29.87±1.04	0.53±0.07	3.14±0.72	0.57±0.04
Rel0	13.8667	12.6833	0.390256	669.239	32.9	0.4	32.5	6	22.95	22.9667	6	604.8	78.1	10.7	42.8469	209.7	54.9	57.9	209.7	187.4	147.3	189.7	0.1	0.1	4.6	1	1.23	21.77	14.5	24.1	6.5	15.4	11.2	0.60±0.04	1.59±0.15	0.71±0.04	128.20±1.88	188.20±1.07	17.77±1.09	0.05±0.02	8.32±0.56	0.54±0.11
Ren6	10.1458	11.825	0.43315	536.98	26	-1.3	27.3	4.5	17.35	17.35	3.71667	670.5	77.8	25.1	29.8806	227.1	96.7	96.7	209.8	185.8	186.4	221.1	-1.4	-1.4	2.4	-0.2	-0.4	17.97	12.2	18.6	3.6	14.5	8.4	1.52±0.05	2.24±0.12	1.18±0.05	128.67±1.36	191.67±1.09	22.10±1.92	0.19±0.02	11.05±0.62	0.39±0.05
Rev0	10.6375	11.9083	0.386634	632.9	29	-1.8	30.8	4.05	19.25	19.2833	3.3	713.3	86.2	22.2	35.5088	240	84.8	95.2	213.6	205.6	222.2	262.1	-3.8	-3.8	0	-2.7	-2.8	15.6	8.8	19	4.9	14.7	9.9	1.53±0.09	1.99±0.14	0.89±0.05	129.57±1.04	186.00±0.82	19.35±1.34	0.59±0.08	7.98±0.92	0.48±0.05
Ria0	9.50417	11.1417	0.428526	521.957	23.7	-2.3	26	14.3333	3.35	16.5167	3.35	1017.5	125	46	31.4675	359.5	154.2	306.3	154.2	161.2	264.5	228.7	-3	-3	1.2	-2	-2.37	16.97	11	18.2	10.8	21.6	15.9	1.00±0.07	2.19±0.09	0.92±0.04	129.14±1.50	198.00±1.23	22.2±1.38	0.49±0.04	15.71±0.96	0.58±0.07
San10	15.0833	12.9333	0.397949	663.656	34.1	1.6	32.5	8.16667	24.1	24.1	7.28333	567.5	86.1	6.9	51.0962	221.7	39.1	39.1	219.1	189	135.6	209.5	1.7	1.7	6.4	2.8	3.03	23.87	16.8	25.8	9.6	21	14.9	0.27±0.04	1.83±0.05	1.02±0.05	115.00±0.45	186.60±1.40	34.92±2.12	0.12±0.02	4.62±0.29	0.29±0.03
Scm0	14.6042	13.3583	0.39639	693.137	34.2	0.5	33.7	10.4	23.9667	24.0333	6.46667	466.4	57.6	9.9	39.3232	158.5	47.6	52.6	146.9	120.5	132.9	148	0.2	0.2	5.2	1.1	1.7	23.3	15.83	25.5	4.9	14.2	9.3	0.13±0.01	1.34±0.13	0.84±0.05	114.00±0.32	176.20±1.07	23.77±0.85	0.19±0.03	6.02±0.87	0.44±0.06
Sdv3	10.1292	11.725	0.41726	554.025	26.4	-1.7	28.1	4.16667	17.4833	17.4833	3.3	1035.2	125.9	32	35.8746	376.5	132.3	132.3	346.6	303.9	269.1	344.6	-3.6	-3.6	0.9	-2.6	-2.23	16.67	10.37	17.6	9.2	19.5	14	0.74±0.09	1.89±0.16	0.72±0.07	121.67±0.61	172.67±1.20	4.48±0.30	0.49±0.09	2.01±0.16	0.46±0.04
Ses0	12.4292	11.9917	0.394463	634.43	30	-0.4	30.4	14.4833	20.8167	20.8833	4.75	474.9	60.6	26.4	24.0136	158.6	95	105	105	68.8	129.9	94.8	0.7	0.7	5.3	1.6	1.73	21.83	14.53	23	6.8	17.3	11.7	0.46±0.04	2.26±0.13	0.81±0.08	121.40±0.51	170.80±1.71	6.81±0.18	0.15±0.02	2.30±0.87	0.50±0.04
Tam0	11.7	11.85	0.391089	628.056	29.6	-0.7	30.3	5.18333	20.25	20.25	4.31667	769.2	97.1	21.9	36.44	271.9	95.3	95.3	247.4	183.5	189.9	243.1	-1.4	-1.4	2.9	-0.2	-0.33	19.3	12.33	21.4	6.6	15.3	11.1	0.72±0.07	1.68±0.08	0.87±0.06	120.67±0.33	185.83±0.91	6.50±0.66	0.18±0.03	2.08±0.3	0.48±0.07
Vad0	9.87917	11.1917	0.422327	536.34	25.7	-0.8	26.5	4.35	17.1	17.1	3.56667	725.7	80.2	33	25.6953	232.7	111.4	111.4	215.8	185.5	192.6	224.1	-0.3	-0.3	2.4	1.2	0.3	17.7	11.73	18.4	7.7	17.3	12.3	0.22±0.03	2.13±0.14	0.96±0.05	115.40±0.24	173.60±1.44	12.11±0.53	0.04±0.00	5.32±1.25	0.06±0.01
Vae2	11.7083	12.5667	0.42029	592.543	29.4	-0.5	29.9	8.21667	19.6167	19.6667	4.61667	459	50.9	17.4	28.6956	148	68.7	76.6	134.6	111.6	127.3	144.5	-0.5	-0.5	3.3	0.6	0.43	20	13.2	20.8	12.3	20.9	17.3	1.09±0.06	3.13±0.09	0.65±0.03	121.57±0.57	185.71±1.92	28.11±3.18	0.47±0.06	25.36±3.71	0.33±0.06
Vav0	16.9583	12.3	0.416949	586.06	33.9	4.4	29.5	10.8333	24.7167	24.95	9.96667	645.8	95.4	4.2	60.6352	268.4	25.5	36	254.6	251.4	120.4	233.1	4.3	4.3	8.4	5.5	5.5	24.77	18.73	23.9	4.5	13.6	9.2	0.08±0.01	0.91±0.08	0.50±0.04	110.80±1.24	176.80±1.46	53.26±4.36	0.11±0.02	16.94±2.76	0.51±0.05
Vaz0	6.11667	11.1667	0.38242	599.101	23.8	-5.4	29.2	7.46667	14.3167	14.3167	-0.7	873.2	121	39.6	32.9397	311.5	131.3	131.3	232.5	194.9	282.9	201.8	-2.8	-2.8	0.8	-1.7	-1.7	14.97	9.8	17.1	8.4	19.2	13.4	1.80±0.11	3.48±0.16	1.11±0.13	130.17±1.11	188.33±1.31	49.62±9.01	0.32±0.06	20.95±2.24	0.67±0.05
Vdm0	9.525	12.6833	0.38787	684.216	28.5	-4.2	32.7	11.8	1.21667	18.6667	1.21667	649.5	82.1	32.1	27.2866	209.7	117.4	165.4	117.4	102.5	184.5	116.4	-0.89	-0.89	4.1	0.2	0.27	21.77	13.5	22.8	9.8	18	14	0.74±0.07	2.44±0.14	1.24±0.06	120.57±0.20	191.71±1.15	43.06±4.65	0.35±0.04	22.02±2.75	0.72±0.02
Ver5	13.1042	11.4583	0.440705	503.349	28	2	26	10.2833	19.8	19.9	7.11667	1078.5	163.3	22.7	46.7208	425.3	98.5	110.5	384.4	314.8	209	425.7	2.3	2.3	5.5	3.4	3.17	20.7	15.4	20.9	6.6	15.9	10.9	0.20±0.01	1.62±0.06	0.99±0.07	108.60±1.29	180.40±1.75	8.17±1.93	0.28±0.07	10.49±1.54	0.38±0.05
Vim0	11.9417	12.0667	0.427896	550.03	28.3	0.1	28.2	6.11667	19.3167	19.35	5.4	880	125.6	16.9	46.5055	345.5	78.4	83.7	336.1	261.9	186.9	309.7	-1	-1	2.3	0	-0.33	18.3	12.27	19.2	11.9	22.2	16.9	0.56±0.06	1.43±0.09	0.73±0.05	122.80±1.56	183.20±2.31	13.46±1.26	0.08±0.03	1.82±0.09	0.24±0.05
Vis0	17.225	12.5	0.386997	674.501	35.9	3.6	32.3	10.05	26.2667	26.3667	9.15	723.9	112.1	7.3	56.3463	310.6	42.8	54.5	287.5	168.7	131.3	204.9	3.2	3.2	7.4	4.3	4.4	24.63	17.73	25.9	7.3	17.5	11.9	0.48±0.07	1.52±0.27	1.10±0.07	113.40±0.4	186.60±2.96	14.70±1.29	0.07±0.02	8.29±5.97	0.42±0.07
Voz0	11.1917	12.0333	0.395833	626.604	29	-1.4	30.4	13.15	19.5	19.6167	3.7	524.4	65.3	30.1	24.4195	176	97.3	113.6	120.2	103.6	167.9	136.8	-1.1	-1.1	3.4	-0.1	0.03	19.7	12.43	21	7.8	19.1	12.8	0.63±0.05	2.74±0.06	1.22±0.04	120.33±0.49	191.50±1.48	15.00±1.43	0.09±0.02	3.79±0.48	0.56±0.02
