# Supplementary material for: Cucumber mosaic virus infection as a potential selective pressure on Arabidopsis thaliana populations
Source: PLoS Pathog. 2019 May 28;15(5):e1007810. doi: 10.1371/journal.ppat.1007810 (PMC6555541; doi:10.1371/journal.ppat.1007810)
Supplement: S4 Table — A threshold significance value (α = 0.0014) was set after applying Bonferroni's correction (1– [1– a] 1/n) for multiple comparisons. (XLSX) [file ppat.1007810.s004.xlsx]

## Sheet: S4 Table
Table S4. Coefficients of the correlation/regression between values of mock-inoculated A. thaliana life-history or defence to CMV traits, and those of the environmental variables of the corresponding population obtained by SARs, Correlation with Dutilleul´s correction and Mantel test. A threshold significance value (α=0.0014) was set after applying Bonferroni's correction (1– [1– a] 1/n) for mult…
	RW								IW								SW								GP								LP								Resistance to Cdc-CMV								Resistance to Lro-CMV
	SARs				Correlation Dutilleul's Correction		Mantel test		SARs				Correlation Dutilleul's Correction		Mantel test		SARs				Correlation Dutilleul's Correction		Mantel test		SARs				Correlation Dutilleul's Correction		Mantel test		SARs				Correlation Dutilleul's Correction		Mantel test		SARs				Correlation Dutilleul's Correction		Mantel test		SARs
	R2	Std Coef	F	P	r	P	r	P	R2	Std Coef	F	P	r	P	r	P	R2	Std Coef	F	P	r	P	r	P	R2	Std Coef	F	P	r	P	r	P	R2	Std Coef	F	P	r	P	r	P	R2	Std Coef	F	P	r	P	r	P	R2
Altitude	0.345	0.553	39.003	<10-4	0.58855	<10-4	0.286	<10-4	0.391	0.577	47.544	<10-4	0.62751	<10-4	0.334	<10-4	0.234	0.446	22.65	<10-4	0.4857	<10-4	0.224	<10-4	0.372	0.558	43.812	<10-4	0.61227	<10-4	0.298	<10-4	0.112	0.312	9.316	0.003	0.3352	0.02779	0.038	0.463	0.001	-0.041	0.098	0.755	-0.03659	0.75808	0.072	0.024	0
BIO1 (Annual Mean Temperature)	0.414	-0.629	52.32	<10-4	-0.64377	0.00702	-0.3338	<10-4	0.485	-0.676	69.643	<10-4	-0.69661	0.0035	0.412	<10-4	0.272	-0.502	27.606	<10-4	-0.52162	0.0134	0.22	<10-4	0.416	-0.625	52.78	<10-4	-0.64568	0.00692	0.311	<10-4	0.101	-0.301	8.302	0.5	-0.31803	0.08114	0.012	0.788	0	-0.011	0.013	0.91	-0.01354	0.90605	0.114	0.036	0.017
BIO2 (Mean Diurnal Range)	0.002	0.089	0.138	0.711	0.05473	0.76493	-0.063	0.2517	0	0.015	0.007	0.932	-0.02954	0.86476	-0.116	0.043	0	0.013	0.007	0.932	-0.02575	0.82047	-0.031	0.596	0.004	0.106	0.319	0.574	0.07276	0.66192	-0.064	0.251	0.016	0.136	1.204	0.276	0.12673	0.38144	-0.036	0.447	0	-0.014	0.005	0.946	-0.00937	0.93835	-0.093	0.087	0
BIO3 (Isothermality)	0.002	-0.104	0.137	0.712	-0.07243	0.71674	-0.0043	0.959	0.016	-0.148	1.211	0.275	-0.12837	0.52121	0.003	0.961	0.027	-0.158	2.02	0.159	-0.16307	0.32592	0.078	0.197	0.019	-0.172	1.421	0.237	-0.156	0.44325	0.063	0.281	0.005	-0.071	0.368	0.546	-0.06376	0.68087	-0.001	0.973	0.017	0.134	1.307	0.257	0.13175	0.17686	0.096	0.439	13
BIO4 (Temperature Seasonality)	0	0.12	0.007	0.932	0.05542	0.8304	-0.0538	0.3626	0.001	0.131	0.08	0.778	0.06959	0.77183	-0.062	0.305	0.02	0.19	1.541	0.218	0.14867	0.32427	-0.052	0.419	0.014	0.188	1.014	0.317	0.12984	0.6025	0.032	0.573	0.017	0.141	1.277	0.262	0.13062	0.44842	-0.003	0.951	0.014	-0.12	1.061	0.306	-0.11888	0.2309	0.044	0.439	0.008
BIO5 (Max Temperature of Warmest Month)	0.174	-0.384	15.548	<10-4	-0.4182	0.12119	0.127	0.027	0.235	-0.449	22.739	<10-4	-0.48622	0.07665	0.137	0.014	0.13	-0.329	11.065	0.001	-0.36223	0.11075	-0.011	0.845	0.158	-0.363	13.845	<10-4	-0.39856	0.14424	0.12	0.036	0.022	-0.128	1.636	0.205	-0.14847	0.43038	-0.009	0.85	0.002	-0.048	0.18	0.673	-0.04923	0.60252	-0.019	0.692	0.012
BIO6 (Min Temperature of Coldest Month)	0.413	-0.622	52.17	<10-4	-0.64337	0.00234	0.3258	<10-4	0.482	-0.659	68.678	<10-4	-0.69527	<10-4	0.398	<10-4	0.324	-0.536	35.471	<10-4	-0.57027	0.00375	0.282	<10-4	0.465	-0.651	64.272	<10-4	-0.6825	<10-4	0.358	<10-4	0.134	-0.347	11.431	0.001	-0.36629	0.0283	0.019	0.685	0	0.024	0.032	0.858	0.02111	0.86515	0.142	0.016	0.009
BIO7 (Temperature Annual Range)	0.001	0.137	0.096	0.758	0.0732	0.76383	-0.067	0.224	0	0.102	0.007	0.932	0.03935	0.86084	-0.105	0.059	0.004	0.117	0.28	0.598	0.0747	0.57616	-0.075	0.156	0.013	0.189	1.004	0.32	0.12994	0.57304	-0.018	0.75	0.021	0.157	1.592	0.211	0.14562	0.38044	-0.004	0.924	0.006	-0.08	0.422	0.518	-0.07541	0.47427	-0.031	0.535	0.002
BIO8 (Mean Temperature of Wettest Quarter)	0.073	-0.288	5.79	0.019	-0.26993	0.14527	0.0832	0.155	0.011	-0.13	0.786	0.378	-0.1055	0.58481	-0.105	0.063	0	-0.093	0.007	0.932	-0.03547	0.82017	-0.103	0.054	0.068	-0.299	5.422	0.023	-0.26364	0.13238	0.074	0.149	0.003	0.06	0.244	0.623	0.05742	0.69571	0.06	0.176	0	0.009	0.01	0.921	0.01201	0.92315	-0.107	0.052	0
BIO9 (Mean Temperature of Driest Quarter)	0.144	-0.348	12.472	<10-4	-0.3812	0.08373	0.075	0.322	0.219	-0.416	20.69	<10-4	-0.47062	0.04305	0.086	0.24	0.188	-0.382	17.167	<10-4	-0.43747	0.04742	0.082	0.247	0.147	-0.347	12.785	<10-4	-0.38581	0.0877	0.015	0.824	0.096	-0.304	7.88	0.006	-0.31034	0.05811	0.067	0.262	0.002	-0.049	0.183	0.67	-0.04967	0.65827	0.113	0.106	0.02
BIO10 (Mean Temperature of Warmest Quarter)	0.317	-0.549	34.407	<10-4	-0.56355	0.03214	0.255	<10-4	0.368	-0.59	43.104	<10-4	-0.60694	0.02165	0.294	<10-4	0.182	-0.407	16.445	<10-4	-0.42688	0.05433	0.097	0.079	0.295	-0.527	30.994	<10-4	-0.54352	0.04047	0.231	<10-4	0.06	-0.231	4.762	0.032	-0.24638	0.19461	0.002	0.968	0.002	-0.045	0.17	0.681	-0.04799	0.64372	0.052	0.346	0.021
BIO11 (Mean Temperature of Coldest Quarter)	0.442	-0.644	58.614	<10-4	-0.66514	0.00259	0.361	<10-4	0.523	-0.693	80.995	<10-4	-0.72353	<10-4	0.454	<10-4	0.327	-0.546	35.949	<10-4	-0.57241	0.00348	0.3	<10-4	0.477	-0.661	67.584	<10-4	-0.69169	<10-4	0.379	<10-4	0.128	-0.34	10.983	0.004	-0.35887	0.03916	0.022	0.618	0	0.027	0.044	0.835	0.02447	0.84099	0.163	0.007	0.011
BIO12 (Annual Precipitation)	0.003	-0.044	0.242	0.625	-0.05885	0.74797	-0.106	0.104	0	-0.002	0.004	0.949	-0.01468	0.93045	-0.13	0.039	0.001	0.047	0.108	0.743	0.03909	0.72244	-0.102	0.101	0.001	-0.013	0.097	0.757	-0.05857	0.72891	-0.095	0.119	0.021	-0.142	1.568	0.214	-0.14407	0.28973	-0.024	0.634	0.007	0.0092	0.492	0.485	0.08191	0.52859	-0.075	0.218	0.01
BIO13 (Precipitation of Wettest Month)	0.032	-0.135	2.443	0.032	-0.18585	0.30406	-0.09	0.167	0.02	-0.095	1.514	0.222	-0.15298	0.35627	-0.102	0.101	0.009	-0.058	0.664	0.418	-0.10607	0.35407	-0.052	0.416	0.033	-0.113	2.488	0.119	-0.20036	0.25148	-0.066	0.284	0.057	-0.228	4.5	0.037	-0.23972	0.08429	-0.004	0.95	0.01	0.108	0.738	0.393	0.09972	0.45504	-0.055	0.382	0.014
BIO14 (Precipitation of Driest Month)	0.101	0.27	8.341	0.005	0.32267	0.15311	0.043	0.487	0.187	0.373	17.05	<10-4	0.43747	0.08262	0.073	0.26	0.196	0.393	18.059	<10-4	0.44605	0.0632	0.014	0.832	0.128	0.316	10.907	0.001	0.36125	0.11985	0.033	0.616	0.031	0.157	2.387	0.127	0.17796	0.2922	-0.052	0.352	0	-0.005	0.006	0.938	-0.01101	0.9176	0.003	0.965	0
BIO15 (Precipitation Seasonality)	0.223	-0.428	21.243	<10-4	-0.47472	0.04424	0.082	0.122	0.342	-0.546	38.454	<10-4	-0.58613	0.02664	0.221	<10-4	0.242	-0.452	23.672	<10-4	-0.49412	0.06554	0.203	<10-4	0.294	-0.496	30.779	<10-4	-0.54404	0.03143	0.181	0.002	0.119	-0.337	9.975	0.002	-0.34472	0.05114	0.048	0.265	0.016	0.118	1.237	0.27	0.12869	0.22061	0.0177	0.712	0.006
BIO16 (Precipitation of Wettest Quarter)	0.029	-0.129	2.245	0.138	-0.17881	0.32449	-0.098	0.118	0.023	-0.103	1.707	0.195	-0.16096	0.34065	-0.108	0.071	0.011	-0.066	0.803	0.373	-0.11465	0.33919	-0.051	0.414	0.031	-0.107	2.333	0.131	-0.19595	0.26908	-0.063	0.281	0.052	-0.217	4.095	0.047	-0.22933	0.09929	0	1	0.008	0.099	0.602	0.44	0.09027	0.49713	-0.063	0.303	0.011
BIO17 (Precipitation of Driest Quarter)	0.076	0.231	6.105	0.016	0.28039	0.21269	0.002	0.965	0.164	0.352	14.488	<10-4	0.40853	0.10487	0.027	0.682	0.186	0.384	16.876	<10-4	0.43384	0.07175	-0.008	0.904	0.099	0.278	8.139	0.006	0.31721	0.16841	-0.019	0.764	0.014	0.097	1.061	0.306	0.12134	0.46624	-0.073	0.172	0	0.009	0.007	0.932	0.00299	0.97798	-0.0197	0.742	0
BIO18 (Precipitation of Warmest Quarter)	0.075	0.249	6.031	0.016	0.27585	0.23581	0.003	0.966	0.143	0.331	12.342	<10-4	0.38142	0.14786	-0.04	0.544	0.16	0.346	14.079	<10-4	0.40406	0.10848	-0.077	0.278	0.1	0.302	8.223	0.005	0.31659	0.18874	-0.027	0.664	0.041	0.195	3.2	0.078	0.2038	0.23423	0.006	0.902	0	0.016	0.009	0.925	0.01193	0.91255	-0.038	0.57	0
BIO19 (Precipitation of Coldest Quarter)	0.049	-0.173	3.777	0.056	-0.22675	0.18233	-0.107	0.084	0.052	-0.166	4.033	0.048	-0.23874	0.18472	-0.1	0.101	0.036	-0.131	2.762	0.101	-0.20295	0.24209	-0.044	0.485	0.055	-0.157	4.278	0.042	-0.25236	0.16317	-0.063	0.276	0.081	-0.272	6.526	0.013	-0.28498	0.02647	0.008	0.877	0.006	0.09	0.482	0.49	0.08092	0.52283	-0.048	0.435	0.017
CLI1 (Precipitation of January, February and March)	0.057	-0.193	4.503	0.037	-0.24517	0.16801	-0.093	0.15	0.071	-0.208	5.647	0.02	-0.27431	0.13563	-0.081	0.205	0.054	-0.178	4.206	0.044	-0.24018	0.14182	-0.029	0.67	0.074	-0.197	5.898	0.018	-0.28608	0.12403	-0.051	0.433	0.063	-0.235	4.948	0.029	-0.25085	0.06673	-0.009	0.872	0.017	0.139	1.315	0.255	0.1323	0.28284	-0.009	0.89	0.014
CLI2 (Precipitation of April, May and June)	0.042	0.173	3.243	0.076	0.20788	0.26517	0.006	0.929	0.056	0.186	4.394	0.039	0.24361	0.20097	-0.17	0.8	0.057	0.193	4.493	0.037	0.24473	0.11249	-0.044	0.473	0.032	0.152	2.479	0.12	0.18271	0.30761	-0.029	0.639	0.007	0.068	0.492	0.485	0.08258	0.57585	-0.05	0.328	0.002	0.054	0.171	0.68	0.04836	0.69195	-0.034	0.551	0
CLI3 (Precipitation of October, November and December)	0.076	-0.236	6.127	0.016	-0.27996	0.12763	-0.082	0.189	0.084	-0.239	6.79	0.011	-0.29543	0.10255	-0.059	0.341	0.058	-0.193	4.545	0.036	-0.24643	0.09646	0.01	0.859	0.103	0.007	8.455	0.005	-0.32878	0.07447	-0.025	0.671	0.08	-0.271	6.415	0.013	-0.2827	0.04175	0.032	0.495	0.005	0.082	0.383	0.538	0.07238	0.57575	-0.034	0.619	0.016
CLI4 (Minimum Annual Temperature)	0.409	-0.615	51.218	<10-4	-0.64002	0.0021	0.312	<10-4	0.382	-0.562	45.749	<10-4	-0.6209	0.00403	0.245	<10-4	0.242	-0.443	23.642	<10-4	-0.49475	0.01113	0.149	0.109	0.449	-0.627	60.332	<10-4	-0.67168	<10-4	0.343	<10-4	0.143	-0.36	12.36	0.002	-0.37878	0.02139	0.052	0.268	0.012	0.107	0.905	0.345	0.10992	0.35546	0.025	0.647	0.006
CLI5 (Mean of the Minimum Temperatures of January, February and March)	0.409	-0.615	51.218	<10-4	-0.64002	0.0021	0.312	<10-4	0.382	-0.562	45.749	<10-4	-0.6209	0.00403	0.245	0.002	0.242	-0.443	23.642	<10-4	-0.49475	0.01113	0.149	0.012	0.449	-0.627	60.332	<10-4	-0.67168	<10-4	0.343	<10-4	0.143	-0.36	12.36	0.002	-0.37878	0.02139	0.253	0.26	0.011	0.107	0.905	0.345	0.10992	0.35546	0.025	0.659	0.006
CLI6 (Mean of the Minimum Temperatures of April, May and June)	0.447	-0.643	59.702	<10-4	-0.66871	0.00226	0.361	<10-4	0.388	-0.569	46.898	<10-4	-0.62541	0.00531	0.257	<10-4	0.217	-0.424	20.483	<10-4	-0.46762	0.01264	0.12	0.019	0.435	-0.615	57.056	<10-4	-0.66147	0.00213	0.336	<10-4	0.132	-0.346	11.262	0.003	-0.3639	0.03688	0.032	0.461	0.008	0.084	0.56	0.457	0.08673	0.46289	0.023	0.626	0.015
CLI7 (Mean of the Minimum Temperatures of October, November and December)	0.411	-0.615	51.597	<10-4	-0.64145	0.00195	0.614	<10-4	0.384	-0.563	46.19	<10-4	-0.62285	0.00378	0.248	0.002	0.242	-0.442	23.684	<10-4	-0.49522	0.01139	0.151	0.009	0.461	-0.635	63.29	<10-4	-0.68047	0.00095	0.364	<10-4	0.139	-0.354	11.938	0.002	-0.37324	0.02277	0.046	0.322	0.014	0.117	1.071	0.304	0.1195	0.31133	0.033	0.556	0.004
CLI8 (Mean of the Mean Temperatures of January, February and March)	0.312	-0.508	33.572	<10-4	-0.56103	0.00662	0.208	0.051	0.339	-0.516	37.965	<10-4	-0.58661	0.00502	0.256	0.012	0.235	-0.434	22.729	<10-4	-0.48771	0.00877	0.199	0.044	0.344	-0.517	38.782	<10-4	-0.59104	0.004	0.244	0.014	0.051	-0.197	3.989	0.049	-0.22824	0.16621	0.021	0.794	0.002	0.041	0.119	0.731	0.04014	0.73951	-0.028	0.638	0.011
CLI9 (Mean of the Mean Temperatures of April, May and June)	0.408	-0.622	51.095	<10-4	-0.63937	0.00547	0.37	<10-4	0.321	-0.506	34.964	<10-4	-0.57013	0.01945	0.225	0.002	0.143	-0.325	12.342	<10-4	-0.38243	0.07062	0.055	0.348	0.359	.0.560	41.373	<10-4	-0.60016	0.01074	0.289	<10-4	0.076	-0.257	6.086	0.016	-0.27633	0.12127	-0.025	0.568	0.003	0.05	0.211	0.648	0.05339	0.62073	0.025	0.644	0.01
CLI10 (Mean of the Mean Temperatures of October, November and December)	0.462	-0.663	63.66	<10-4	-0.68021	0.0024	0.376	<10-4	0.429	-0.607	55.614	<10-4	-0.65694	0.00427	0.315	<10-4	0.232	-0.441	22.343	<10-4	-0.48346	0.0166	0.139	0.019	0.477	-0.656	67.408	<10-4	-0.69132	0.00196	0.371	<10-4	0.118	-0.326	9.922	0.002	-0.34436	0.05127	0.027	0.543	0.008	0.087	0.592	0.444	0.08907	0.43357	0.041	0.451	0.015
CLI11 (Maximum Annual Temperature)	0.301	-0.529	31.922	<10-4	-0.54942	0.03702	0.222	<10-4	0.276	-0.486	28.236	<10-4	-0.52713	0.04885	0.174	0.003	0.121	-0.315	10.19	0.002	-0.34963	0.09925	0.011	0.831	0.26	-0.484	25.965	<10-4	-0.51035	0.05276	0.183	<10-4	0.053	-0.215	4.143	0.045	-0.23082	0.22837	-0.0008	0.812	0	-0.029	0.065	0.799	-0.02969	0.77141	-0.003	0.941	0.024
CLI12 (Mean of the Maximum Temperatures of January, February and March)	0.077	-0.223	6.134	0.016	-0.28303	0.04842	0.114	0.053	0.061	-0.182	4.83	0.031	-0.25917	0.07857	0.085	0.107	0.121	-0.301	10.184	0.002	-0.35147	0.01214	0.106	0.061	0.044	-0.147	3.348	0.068	-0.22437	0.10467	0.065	0.183	0.027	-0.141	2.044	0.157	-0.16586	0.178	-0.047	0.268	0.002	0.029	0.078	0.781	0.03264	0.76857	0.023	0.642	0.003
CLI13 (Mean of the Maximum Temperatures of April, May and June)	0.081	-0.225	6.497	0.013	-0.29191	0.07088	0.078	0.124	0.061	-0.177	4.792	0.032	-0.26039	0.11555	0.064	0.184	0.067	-0.213	5.311	0.024	-0.26373	0.05979	0.014	0.779	0.047	-0.149	3.614	0.061	-0.23095	0.1413	0.049	0.28	0.024	-0.131	1.826	0.181	-0.15739	0.23805	-0.021	0.602	0	-0.022	0.024	0.877	-0.01841	0.87709	0.005	0.926	0.002
CLI14 (Mean of the Maximum Temperatures of October, November and December)	0.078	-0.226	6.276	0.014	-0.28594	0.04711	0.11	0.037	0.061	-0.182	4.796	0.032	-0.25813	0.07784	0.096	0.052	0.128	-0.315	10.816	0.002	-0.35999	0.00971	0.104	0.047	-131	0.037	2.846	0.096	-0.20706	0.13651	0.084	0.097	0.02	-0.119	1.518	0.222	-0.14396	0.23536	-0.045	0.263	0	0.002	0.002	0.969	0.00581	0.95908	0.018	0.735	0
[truncated: 23 more columns]
