# Supplementary material for: Cucumber mosaic virus infection as a potential selective pressure on Arabidopsis thaliana populations
Source: PLoS Pathog. 2019 May 28;15(5):e1007810. doi: 10.1371/journal.ppat.1007810 (PMC6555541; doi:10.1371/journal.ppat.1007810)
Supplement: S5 Table — Mean, minimum and maximum values, heritability and QST of resistance and tolerance to CMV for twelve A. thaliana populations are also shown. (XLSX) [file ppat.1007810.s005.xlsx]

## Sheet: S5 Table
Table S5. Mean, minimum and maximum values of resistance and tolerance to CMV of A. thaliana individuals inoculated after a four-week vernalisation period. Mean, minimum and maximum values, heritability and QST of resistance and tolerance to CMV for twelve A. thaliana populations are also shown.
Population		Individuals	Resistance to Cdc-CMV a,b	Resistance to Fny-CMV a,b	Tolerance to Cdc-CMV a,c	Tolerance to Fny-CMV a,c
Agu		Agu0	5.97±1.27	6.04±0.59	0.64±0.12	0.35±0.05
Agu		Agu1	11.63±2.86	6.28±0.77	nd	nd
Agu		Agu11	14.92±1.81	6.5±0.91	0.20±0.06	0.22±0.05
Agu		Agu12	8.76±2.16	5.97±0.74	nd	nd
Agu		Agu18	7.53±1.08	5.58±1.32	nd	nd
Agu		Agu2	15.82±1.58	8.64±0.78	0.41±0.06	0.42±0.06
Agu		Agu6	11.78±2.18	7.92±1.4	nd	nd
Agu		Agu7	9.13±0.76	6.74±0.57	0.14±0.04	0.48±0.14
Agu		Agu8	12.29±1.81	5.19±0.69	nd	nd
Agu	Mean±SE d		10.87±1.10	6.54±0.37	0.35±0.11	0.37±0.06
	Min-Max e		5.97-15.82	5.19-8.64	0.14-0.63	0.22-0.48
	n f		9	9	4	4
	h2b g		0.21	0.08	0.66	0.13
Bis		Bis0	6.16±2.06	13.03±0.50	1.45±0.08	0.55±0.13
Bis		Bis1	23.33±3.50	16.51±0.96	nd	nd
Bis		Bis2	24.05±4.94	23.29±0.86	0.39±0.15	0.29±0.12
Bis		Bis3	25.04±3.521	8.95±1.29	0.5±0.12	1.09±0.26
Bis		Bis4	20.64±4.71	12.48±3.04	0.26±0.13	0.77±0.3
Bis		Bis5	17.37±4.51	14.72±1.73	0.62±0.14	0.53±0.11
Bis		Bis6	21.15±3.57	13.01±1.62	0.25±0.15	0.31±0.18
Bis		Bis7	21.10±5.53	7.11±2.1	0.46±0.09	0.48±0.2
Bis		Bis8	23.30±3.22	23.08±0.83	nd	nd
Bis		Bis9	28.78±4.07	12.33±0.86	nd	nd
Bis	Mean±SE d		21.09±1.92	14.45±1.68	0.56±0.16	0.58±0.11
	Min-Max e		6.16-28.78	7.11-23.29	0.25-1.45	0.31-1.09
	n f		10	10	7	7
	h2b g		0.20	0.42	0.64	0.17
Cdc		Cdc1	5.31±1.20	2.89±0.55	nd	nd
Cdc		Cdc10	10.13±1.00	7.38±0.38	nd	nd±
Cdc		Cdc12	15.43±1.23	9.8±1.23	0.50±0.12	0.65±0.10
Cdc		Cdc13	13.28±1.80	15.09±1.54	nd	nd
Cdc		Cdc16	13.19±1.69	12.26±0.99	nd	nd
Cdc		Cdc22	9.09±1.88	13.77±1.54	0.26±0.07	0.43±0.07
Cdc		Cdc27	7.70±1.21	5.09±1.07	0.43±0.34	0.30±0.03
Cdc		Cdc3	8.01±1.69	4.69±0.6	0.28±0.10	0.15±0.04
Cdc		Cdc7	7.94±0.99	5.02±0.39	nd	nd
Cdc	Mean±SE d		10.01±1.20	8.44±1.48	0.37±0.11	0.38±0.21
	Min-Max e		5.31-15.43	2.89-15.09	0.261-0.431	0.15-0.65
	n f		9	9	4	4
	h2b g		0.35	0.6	0.02	0.52
Gra		Gra0	9.75±1.77	3.87±0.49	0.18±0.14	0.12±0.02
Gra		Gra1	10.84±0.88	3.02±1.1	0.49±0.07	0.33±0.12
Gra		Gra2	10.95±2.05	4.13±0.85	0.26±0.08	0.24±0.10
Gra		Gra3	5.79±0.55	2.01±0.93	0.40±0.03	0.28±0.05
Gra		Gra4	31.56±5.34	14.08±0.37	0.30±0.11	0.10±0.03
Gra		Gra5	15.64±5.35	20.59±0.68	0.62±0.10	0.26±0.05
Gra		Gra6	29.95±8.55	24.21±1.56	0.37±0.14	0.26±0.04
Gra		Gra7	28.26±6.56	18.71±2.81	0.25±0.06	0.16±0.05
Gra		Gra8	37.70±7.38	19.89±1.33	0.37±0.04	0.15±0.05
Gra		Gra9	16.90±5.98	17.71±3.24	0.29±0.07	0.15±0.04
Gra	Mean±SE d		19.73±3.52	12.82±2.73	0.35±0.04	0.20±0.03
	Min-Max e		37.70-5.79	2.07-24.21	0.18-0.62	0.10-0.33
	n f		10	10	10	10
	h2b g		0.40	0.59	0.21	0.1
Leo		Leo1	6.91±1.09	5.48±1.08	nd	nd
Leo		Leo10	7.22±0.27	5.42±0.72	nd	nd
Leo		Leo11	6.08±0.34	5.16±0.4	nd	nd
Leo		Leo2	12.79±2.63	7.84±1.22	nd	nd
Leo		Leo3	8.86±1.26	6.84±1.08	nd	nd
Leo		Leo4	7.46±1.19	2.27±0.86	nd	nd
Leo		Leo6	11.96±0.75	4.94±1.3	nd	nd
Leo		Leo7	11.80±3.15	7.89±0.93	nd	nd
Leo		Leo8	8.90±1.35	5.39±0.97	nd	nd
Leo		Leo9	6.26±0.44	2.99±0.5	nd	nd
Leo	Mean±SE d		8.82±0.79	5.42±0.58	nd	nd
	Min-Max e		6.06-12.79	2.274-7.892	nd	nd
	n f		10	10	nd	nd
	h2b g		0.17	0.34	nd	nd
Mar		Mar10	24.94±6.63	31.26±2.59	0.21±0.04	0.22±0.03
Mar		Mar12	10.21±1.75	4.5±0.71	0.34±0.04	0.4±0.07
Mar		Mar13	14.08±2.58	7.34±0.89	0.32±0.06	0.23±0.06
Mar		Mar15	12.98±0.97	6.6±1.49	0.24±0.1	0.13±0.02
Mar		Mar02	60.63±13.29	21.1±3.19	0.02±0.02	0.02±0.01
Mar		Mar23	5.54±0.80	3.92±0.74	0.00±0.00	0.00±0.00
Mar		Mar25	33.68±5.72	18.26±2.04	0.00±0.00	0.23±0.11
Mar		Mar29	49.70±5.77	29.2±1.23	nd	nd
Mar		Mar06	22.67±5.79	22.29±4.84	0.46±0.05	0.35±0.08
Mar		Mar08	79.45±22.96	95.8±2.44	0	0.02±0.02
Mar	Mean±SE d		31.39±7.73	24.03±8.59	0.18±0.06	0.18±0.05
	Min-Max e		5.54-79.45	3.92-95.79	0.00-0.30	0.00-0.40
	n f		10	10	8	8
	h2b g		0.44	0.82	0.63	0.42
Mer		Mer0	15.65±1.15	9.69±0.77	0.04±0.09	0.05±0.01
Mer		Mer10	20.73±1.39	8±1.2	0.14±0.01	0.18±0.07
Mer		Mer12	7.57±2.57	6.73±1.31	0.10±0.03	0.21±0.04
Mer		Mer14	14.39±1.35	6.39±0.36	0.13±0.01	0.08±0.01
Mer		Mer3	9.39±2.51	7.06±1.34	0.09±0.03	0.07±0.02
Mer		Mer5	11.46±3.41	4.82±1.04	0.27±0.03	0.08±0.02
Mer		Mer9	14.34±2.32	5.66±0.44	0.18±0.09	0.12±0.03
Mer	Mean±SE d		13.36±1.65	6.91±0.6	0.14±0.03	0.11±0.02
	Min-Max e		7.57-20.73	4.82-9.69	0.04-0.26	0.07-0.20
	n f		7	7	7	7
	h2b g		0.34	0.16	0.25	0.29
Moc		Moc0	8.15±1.13	5.33±0.73	0.27±0.02	0.30±0.06
Moc		Moc1	23.22±5.87	21.07±3.56	0.60±0.10	0.41±0.11
Moc		Moc14	31.49±8.05	23.99±1.06	0.63±0.10	0.56±0.11
Moc		Moc15	27.05±7.63	15.07±2.12	nd	nd
Moc		Moc19	23.97±3.29	13.15±2.95	nd	nd
Moc		Moc2	19.07±3.59	8.32±1.54	nd	nd
Moc		Moc5	24.31±5.34	19.91±1.23	nd	nd
Moc		Moc7	33.20±8.03	13.15±2.36	0.41±0.15	0.5±0.17
Moc		Moc8	27.48±7.50	15.89±2.72	0.37±0.14	0.28±0.05
Moc		Moc9	22.62±7.52	12.38±1.91	nd	nd
Moc	Mean±SE d		24.06±2.21	14.83±1.81	0.46±0.07	0.41±0.06
	Min-Max e		8.15-33.20	5.33-21.07	0.27-0.62	0.28-0.56
	n f		10	10	5	5
	h2b g		0.05	0.21	0.13	0.05
Pob		Pob1	32.41±12.58	12.63±1.73	0.17±0.07	0.1±0.1
Pob		Pob10	17.24±3.35	9.4±1	nd	nd
Pob		Pob2	25.38±3.96	19.96±1.94	0.00±0.08	0.25±0.16
Pob		Pob3	24.59±1.78	14.1±2.29	0.00±0.00	0.17±0.16
Pob		Pob4	23.33±1.60	8.69±1.75	nd	nd
Pob		Pob5	11.55±1.43	7.12±1.11	nd	nd
Pob		Pob6	16.04±2.60	7.44±1.13	0.67±0.19	0.59±0.29
Pob		Pob7	21.82±5.16	8.81±1.8	0.35±0.00	0.83±0.28
Pob		Pob8	21.26±3.90	5.58±2.73	nd	nd
Pob		Pob9	19.35±3.13	6.89±1.55	0.69±0.12	0.09±0.07
Pob	Mean±SE d		21.30±1.82	10.06±1.38	0.31±0.13	0.34±0.12
	Min-Max e		11.55-32.41	5.58-19.95	0.00-0.69	0.08-0.83
	n f		10	10	6	6
	h2b g		0.06	0.27	0.51	0.23
Pra		Pra0	26.26±4.64	30.01±1.99	nd	nd
Pra		Pra1	33.73±3.93	25.44±4.06	nd	nd
Pra		Pra10	13.67±2.38	5.8±1.45	nd	nd
Pra		Pra2	16.69±1.44	9.56±1.01	nd	nd
Pra		Pra3	16.95±2.26	10.73±1.04	nd	nd
Pra		Pra4	14.49±1.45	7.86±1.58	nd	nd
Pra		Pra5	13.67±0.89	9.96±1.20	nd	nd
Pra		Pra6	11.52±1.29	5.31±1.47	nd	nd
Pra		Pra7	10.16±1.93	6.68±1.25	nd	nd
Pra		Pra8	8.23±0.78	9.16±1.06	nd	nd
Pra	Mean±SE d		16.54±2.46	12.05±2.70	nd	nd
	Min-Max e		8.23-33.73	5.31-30.01	nd	nd
	n f		10	10	nd	nd
	h2b g		0.54	0.5	nd	nd
Qui		Qui0	6.58±0.68	4.53±0.48	0.43±0.20	0.23±0.10
Qui		Qui1	5.65±1.42	6.11±0.74	0.49±0.12	0.32±0.16
Qui		Qui2	12.15±0.82	8.54±1.98	0.42±0.05	0.32±0.07
Qui		Qui3	5.41±1.19	11.55±1.47	0.27±0.10	0.19±0.05
Qui		Qui4	9.29±1.53	5.47±1.16	0.54±0.04	0.38±0.07
Qui		Qui5	12.19±1.91	8.20±0.66	0.08±0.10	0.34±0.23
Qui		Qui6	5.19±0.83	9.93±1.62	0.25±0.03	0.21±0.04
Qui		Qui7	4.02±0.93	2.88±0.76	0.33±0.03	0.17±0.03
Qui		Qui8	5.86±1.76	5.21±1.50	0.37±0.07	0.56±0.16
Qui		Qui9	7.85±1.25	4.01±0.54	0.32±0.16	0.17±0.07
Qui	Mean±SE d		8.51±1.37	7.27±1.01	0.35±0.04	0.30±0.04
	Min-Max e		4.02-19.37	2.88-13.52	0.08-0.54	0.16-0.44
	n f		10	10	10	10
	h2b g		0.44	0.31	0.21	0.07
San		San0	19.37±3.99	13.53±1.09	0.34±0.05	0.44±0.04
San		San10	26.20±3.88	8.78±1.03	0.60±0.04	0.80±0.20
San		San12	16.34±2.12	12.33±1.97	0.65±0.14	0.51±0.07
San		San13	28.64±5.49	13.1±2.94	0.30±0.13	0.48±0.11
San		San4	15.32±2.87	12.28±1.91	0.21±0.06	0.21±0.09
San		San5	16.06±2.54	10.48±0.71	0.06±0.06	0.01±0.01
San		San6	22.98±4.74	14.75±1.66	0.33±0.03	0.17±0.03
San		San8	22.55±5.76	17.9±1.39	0.48±0.08	0.53±0.11
San		San9	32.32±9.61	10.58±3.28	0.03±0.10	0.06±0.05
San	Mean±SE d		22.55±2.23	12.53±1.00	0.33±0.08	0.35±0.10
	Min-Max e		16.34-32.32	8.78-17.90	0.03-0.65	0.01-0.80
	n f		9	9	9	9
	h2b g		0.05	0	0.46	0.51
Average of populations	Mean±SE d		17.35±2.07	11.28±1.49	0.35-0.04	0.33-0.04
	Min-Max e		8.51-31.39	5.42-24.03	0.13-0.56	0.57-0.11
	n f		10	10	8	8
	h2b g		0.36	0.50	0.37	0.25
Over populations	h2b g		0.43	0.68	0.49	0.37
	QST		0.39 (0.29-0.58)	0.19 (0.12-0.32)	0.20 (0.14-0.36)	0.36 (0.27-0.56)
	FST		0.57 (0.53-0.60)		0.65 (0.61-0.69)
