# Supplementary material for: Cucumber mosaic virus infection as a potential selective pressure on Arabidopsis thaliana populations
Source: PLoS Pathog. 2019 May 28;15(5):e1007810. doi: 10.1371/journal.ppat.1007810 (PMC6555541; doi:10.1371/journal.ppat.1007810)
Supplement: S6 Table — (XLSX) [file ppat.1007810.s006.xlsx]

## Sheet: S6 Table
Table S6. Mean values of resistance and tolerance to CMV for A. thaliana individuals inoculated after an eight-week vernalisation period.
Population	Individual	Resistance to Cdc-CMV a,b,c	Resistance to Fny-CMV a,b,c	Tolerance to Cdc-CMV a,b,d	Tolerance to Fny-CMV a,b,d
Agu	Agu0	7.93±1.01	3.75±1.14	0.51±0.09	0.25±0.09
Agu	Agu1	24.38±1.92	3.49±2.29	0.14±0.02	0.19±0.02
Agu	Agu11	45.64±1.29	12.41±2.48	0.3±0.04	0.34±0.04
Agu	Agu12	34.38±6.33	19.95±4.14	0.24±0.07	0.08±0.07
Agu	Agu18	29.41±3.16	10.13±3.93	0.41±0.15	0.52±0.15
Agu	Agu2	26.71±1.97	2.16±0.64	0.70±0.05	0.74±0.05
Agu	Agu4	26.16±1.85	4.40±0.81	0.47±0.11	0.26±0.11
Agu	Agu6	40.29±2.31	11.36±3.88	0.24±0.11	0.12±0.11
Agu	Agu7	42.16±2.61	26.11±3.17	0.78±0.08	0.57±0.08
Agu	Agu8	43.18±3.74	24.79±4.33	0.56±0.16	0.51±0.16
Bis	Bis0	30.04±1.49	10.07±2.09	0.42±0.10	0.68±0.10
Bis	Bis1	26.39±2.36	13.56±1.30	0.38±0.04	0.41±0.04
Bis	Bis2	25.12±3.36	3.31±0.90	0.32±0.05	0.55±0.05
Bis	Bis3	15.52±1.08	13.11±1.5	0.48±0.04	0.17±0.04
Bis	Bis4	14.55±0.44	13.51±1.36	0.31±0.04	0.71±0.04
Bis	Bis5	9.37±2.62	9.92±2.75	0.46±0.05	0.30±0.05
Bis	Bis6	11.10±2.15	10.13±6.71	0.35±0.14	0.42±0.14
Bis	Bis7	14.37±1.15	14.14±0.9	0.42±0.05	0.32±0.05
Bis	Bis8	12.41±1.21	14.04±2.83	0.12±0.04	0.03±0.04
Bis	Bis9	11.68±1.27	7.29±0.67	0.13±0.03	0.07±0.03
Gra	Gra0	6.69±0.63	5.72±1.52	0.34±0.05	0.17±0.05
Gra	Gra1	9.83±1.34	8.89±4.10	0.65±0.08	0.43±0.08
Gra	Gra2	13.29±1.18	4.64±1.28	0.84±0.05	0.54±0.05
Gra	Gra3	16.5±0.96	7.26±0.37	0.14±0.02	0.12±0.02
Gra	Gra4	19.43±0.47	2.46±2.56	0.43±0.08	0.27±0.08
Gra	Gra5	21.93±1.70	2.42±1.23	0.34±0.11	0.28±0.11
Gra	Gra6	14.79±0.59	3.48±1.75	0.29±0.08	0.27±0.08
Gra	Gra7	15.69±2.51	4.3±2.11	0.52±0.07	0.04±0.07
Gra	Gra8	24.46±3.21	9.24±2.33	0.12±0.02	0.29±0.02
Gra	Gra9	14.69±1.44	13.97±3.27	0.38±0.11	0.15±0.11
Leo	Leo1	26.02±1.88	14.12±5.03	0.5±0.08	0.08±0.08
Leo	Leo10	17.56±1.27	3.59±0.87	0.21±0.02	0.23±0.02
Leo	Leo11	15.45±1.26	10.89±0.28	0.74±0.14	0.46±0.14
Leo	Leo2	26.2±2.3	10.02±1.04	0.05±0.02	0.03±0.02
Leo	Leo3	32.05±3.62	13.33±1.81	0.19±0.04	0.09±0.04
Leo	Leo4	26.43±2.35	10.77±1.46	0.42±0.11	0.41±0.11
Leo	Leo6	27.75±1.52	16.29±3.39	0.26±0.07	0.12±0.07
Leo	Leo7	20.42±1.03	5.41±1.32	0.32±0.06	0.42±0.06
Leo	Leo8	15.87±2.61	5.85±2.26	0.42±0.06	0.18±0.06
Leo	Leo9	15.82±0.86	4.53±1.48	0.08±0.02	0.18±0.02
Mer	Mer0	5.38±0.74	7.63±0.45	0.11±0.03	0.06±0.03
Mer	Mer1	16.54±2.06	3.89±1.16	0.17±0.06	0.12±0.06
Mer	Mer10	15.36±1.52	15.16±3.85	0.14±0.03	0.17±0.03
Mer	Mer12	21.45±2.30	20.25±3.83	0.46±0.18	0.67±0.18
Mer	Mer14	17.92±1.74	8.20±0.75	0.24±0.07	0.42±0.07
Mer	Mer3	18.63±1.9	7.6±2.36	0.12±0.03	0.05±0.03
Mer	Mer5	13.89±1.71	5.43±1.09	0.1±0.04	0.06±0.04
Mer	Mer6	11.62±2.70	4.21±0.89	0.11±0.02	0.13±0.02
Mer	Mer7	36.76±1.34	24.15±4.05	0.12±0.07	0.07±0.07
Mer	Mer9	18.30±1.42	19.00±2.08	0.04±0.01	0.16±0.01
Moc	Moc0	11.15±1.48	2.92±0.58	0.49±0.05	0.20±0.05
Moc	Moc1	8.41±1.19	6.41±2.12	0.22±0.08	0.51±0.08
Moc	Moc14	24.43±2.03	6.41±2.45	0.48±0.11	0.41±0.11
Moc	Moc15	12.08±1.53	7.07±1.21	0.28±0.07	0.29±0.07
Moc	Moc19	22.11±3.07	5.50±1.02	0.13±0.03	0.12±0.03
Moc	Moc2	17.08±1.63	5.96±2.4	0.45±0.04	0.19±0.04
Moc	Moc5	4.08±1.23	5.21±1.27	0.20±0.09	0.2±0.09
Moc	Moc7	11.05±1.01	3.48±1.47	0.40±0.06	0.36±0.06
Moc	Moc8	20.63±2.11	4.48±0.67	0.37±0.08	0.41±0.08
Moc	Moc9	23.93±2.87	4.07±1.46	0.46±0.12	0.57±0.12
Pob	Pob10	20.31±1.42	1.74±0.37	0.54±0.11	0.57±0.11
Pob	Pob2	16.24±2.66	0.94±0.23	0.59±0.06	0.24±0.06
Pob	Pob3	18.12±3.73	0.99±0.32	0.03±0.01	0.07±0.01
Pob	Pob4	5.33±0.35	2.20±0.93	0.16±0.02	0.23±0.02
Pob	Pob5	12.30±1.86	2.48±1.69	0.45±0.02	0.25±0.02
Pob	Pob7	12.87±2.05	2.12±0.72	0.04±0.03	0.30±0.03
Pob	Pob8	14.34±0.40	3.16±2.05	0.43±0.08	0.57±0.08
Pob	Pob9	12.14±3.40	2.92±0.22	0.39±0.06	0.35±0.06
Pra	Pra0	22.56±1.99	7.01±0.77	0.59±0.05	0.42±0.05
Pra	Pra1	24.99±1.63	4.99±0.41	0.63±0.08	0.45±0.08
Pra	Pra10	12.93±1.89	1.99±1.31	0.06±0.05	0.05±0.05
Pra	Pra2	15.22±1.22	3.77±1.57	0.45±0.07	0.48±0.07
Pra	Pra3	24.00±3.77	2.38±1.48	0.27±0.04	0.30±0.04
Pra	Pra4	18.29±1.65	10.26±1.99	0.93±0.07	0.60±0.07
Pra	Pra5	11.05±1.71	2.25±1.43	0.50±0.18	0.68±0.18
Pra	Pra6	10.39±1.65	7.16±1.56	0.17±0.05	0.38±0.05
Pra	Pra7	13.34±2.74	6.72±3.96	0.63±0.19	0.11±0.19
Pra	Pra8	5.20±1.16	3.54±1.69	0.64±0.08	0.63±0.08
Qui	Qui0	6.26±1.01	5.59±2.8	0.29±0.06	0.26±0.06
Qui	Qui1	11.39±1.88	5.2±1.04	0.56±0.08	0.32±0.08
Qui	Qui2	11.03±0.53	4.92±1.35	0.32±0.08	0.71±0.08
Qui	Qui3	8.46±0.88	3.87±1.24	0.48±0.01	0.41±0.01
Qui	Qui4	14.28±1.05	4.01±1.46	0.22±0.03	0.24±0.03
Qui	Qui5	16.88±3.57	6.46±0.81	0.20±0.02	0.44±0.02
Qui	Qui6	20.3±1.76	9.11±7.95	0.69±0.08	0.82±0.08
Qui	Qui7	27.61±3.66	11.85±1.47	0.67±0.04	0.59±0.04
Qui	Qui8	26.24±2.94	5.52±2.53	0.67±0.05	0.31±0.05
Qui	Qui9	9.88±1.84	5.55±0.9	0.58±0.1	0.48±0.10
San	San0	13.38±2.02	7.39±2.82	0.66±0.11	0.57±0.11
San	San10	17.70±0.89	0.15±0.11	0.21±0.06	0.10±0.06
San	San12	15.93±2.22	0.08±0.02	0.20±0.05	0.22±0.05
San	San13	19.11±1.04	0.19±0.06	0.27±0.05	0.32±0.05
San	San2	16.01±2.38	8.89±0.88	0.62±0.22	0.40±0.22
San	San4	23.26±2.61	3.85±1.70	0.37±0.03	0.57±0.03
San	San5	25.52±5.9	8.31±2.86	0.41±0.15	0.18±0.15
San	San6	38.90±1.99	12.18±4.9	0.15±0.04	0.34±0.04
San	San8	18.85±0.96	0.12±0.02	0.63±0.06	0.37±0.06
San	San9	11.39±2.16	0.43±0.41	0.11±0.04	0.14±0.04
