# Supplementary material for: Cucumber mosaic virus infection as a potential selective pressure on Arabidopsis thaliana populations
Source: PLoS Pathog. 2019 May 28;15(5):e1007810. doi: 10.1371/journal.ppat.1007810 (PMC6555541; doi:10.1371/journal.ppat.1007810)
Supplement: S7 Table — (XLSX) [file ppat.1007810.s007.xlsx]

## Sheet: S7 Table
Table S7. Distribution of genotypes (H) and individuals (lower case three letter codes) in 12 analysed A. thaliana populations.
Population	Agu	Bis	Cdc	Gra	Leo	Mar	Mer	Moc	Pob	Pra	Qui	San
Genotypes	AGU H1: Agu 0, Agu 1, Agu 6, Agu 8, Agu 12	BIS H1: Bis 0, Bis 1, Bis 2, Bis 3, Bis 4, Bis 5, Bis 6, Bis 7	CDC H1: Cdc 3, Cdc 13	GRA H1: Gra 0, Gra 1, Gra 3, Gra 4, Gra 8, Gra 9	LEO H1: Leo 1, Leo 4, Leo 6	MAR H1: Mar 2, Mar 8, Mar 23	MER H1: Mer 0, Mer 3, Mer 5, Mer 7, Mer 9, Mer 10, Mer 12, Mer 1	MOC H1: Moc 0, Moc 2	POB H1: Pob 1, Pob 3	PRA H1: Pra 5, Pra 6	QUI H1: Qui 0, Qui 3, Qui 6, Qui 9	SAN H1: San 0, San 8
	AGU H2: Agu 2, Agu 18	BIS H2: Bis 8	CDC H2: Cdc 1	GRA H2: Gra 2, Gra 7	LEO H2: Leo 9, Leo 10, Leo 11	MAR H2: Mar 10, Mar 15	MER H2: Mer 1, Mer 6	MOC H2: Moc 1	POB H2: Pob 9, Pob 10	PRA H2: Pra 0	QUI H2: Qui 1, Qui 4 , Qui 5	SAN H2: San 2
	AGU H3:Agu 4	BIS H3: Bis 9	CDC H4: Cdc 7	GRA H3: Gra 5	LEO H3: Leo 2, Leo 7	MAR H3: Mar 6		MOC H3: Moc 5	POB H3: Pob 6, Pob 7	PRA H3: Pra 1	QUI H3: Qui 2	SAN H3: San 4
	AGU H4:Agu 7		CDC H5: Cdc 10	GRA H4: Gra 6	LEO H4: Leo 3	MAR H4: Mar 12		MOC H4: Moc 7	POB H4: Pob 4	PRA H4: Pra 2	QUI H4: Qui 7	SAN H4: San 5
	AGU H5: Agu 11		CDC H6: Cdc 12		LEO H5: Leo 8	MAR H5: Mar 13		MOC H5: Moc 8	POB H5: Pob 8	PRA H5: Pra 3	QUI H5: Qui 8	SAN H5: San 6
			CDC H7: Cdc 16			MAR H6: Mar 25		MOC H6: Moc 9	POB H6: Pob 2	PRA H6: Pra 4		SAN H6: San 9
			CDC H8: Cdc 22			MAR H7: Mar 29		MOC H7: Moc 14	POB H7: Pob 11	PRA H7: Pra 7		SAN H7: San 10
			CDC H9: Cdc 27					MOC H8: Moc 15	PB H10: Pob 5	PRA H8: Pra 8		SAN H8: San 12
								MOC H9: Moc 19		PRA H9: Pra 10		SAN H9: San 13
