# Supplementary material for: Cucumber mosaic virus infection as a potential selective pressure on Arabidopsis thaliana populations
Source: PLoS Pathog. 2019 May 28;15(5):e1007810. doi: 10.1371/journal.ppat.1007810 (PMC6555541; doi:10.1371/journal.ppat.1007810)
Supplement: S8 Table — Values are the averages of 76 population. (XLSX) [file ppat.1007810.s008.xlsx]

## Sheet: S8 Table
Table S8. Values (mean and range of variation) of the environmental variables used in the study. Values are the averages of 76 populations.
Environmental variables	Mean±SE a	Min-Max b
Altitude c	785.62±41.84	123.00-1670.00
BIO1 (Annual Mean Temperature) d	12.56±0.29	6.12-17.49
BIO2 (Mean Diurnal Range) d	11.99±0.13	9.00-13.43
BIO3 (Isothermality)	0.41±0.00	0.34-0.49
BIO4 (Temperature Seasonality)	596.84±7.57	393.32-693.14
BIO5 (Max Temperature of Warmest Month) d	29.70±0.39	20.60-35.90
BIO6 (Min Temperature of Coldest Month) d	0.26±0.29	-5.50-7.30
BIO7 (Temperature Annual Range) d	29.44±0.34	20.20-33.70
BIO8 (Mean Temperature of Wettest Quarter) d	8.77±0.36	0.90-15.10
BIO9 (Mean Temperature of Driest Quarter) d	19.38±0.65	0.23-26.27
BIO10 (Mean Temperature of Warmest Quarter) d	20.65±0.33	13.87-26.37
BIO11 (Mean Temperature of Coldest Quarter) d	5.50±0.29	-0.70-11.43
CLI4 (Minimum Annual Temperature) d	0.16±0.30	-7.00-5.40
CLI5 (Mean of the Minimum Temperatures of January, February and March) d	0.16±0.30	-7.00-5.40
CLI6 (Mean of the Minimum Temperatures of April, May and June) d	4.21±0.29	-1.90-9.10
CLI7 (Mean of the Minimum Temperatures of October, November and December) d	1.20±0.30	-6.00-6.20
CLI8 (Mean of the Mean Temperatures of January, February and March) d	1.43±0.41	-5.43-21.90
CLI9 (Mean of the Mean Temperatures of April, May and June) d	20.33±0.33	11.63-25.13
CLI10 (Mean of the Mean Temperatures of October, November and December) d	14.01±0.31	6.73-19.60
CLI11 (Maximum Annual Temperature) d	21.75±0.32	14.70-26.20
CLI12 (Mean of the Maximum Temperatures of January, February and March) d	8.32±0.30	1.00-13.00
CLI13 (Mean of the Maximum Temperatures of April, May and June) d	18.10±0.30	10.80-22.70
CLI14 (Mean of the Maximum Temperatures of October, November and December) d	13.11±0.31	6.30-18.20
BIO12 (Annual Precipitation) e	753.82±33.93	405.70-1695.80
BIO13 (Precipitation of Wettest Month) e	103.13±5.38	46.70-288.40
BIO14 (Precipitation of Driest Month) e	21.76±1.92	0.70-85.00
BIO15 (Precipitation Seasonality) e	39.77±1.55	17.42-74.24
BIO16 (Precipitation of Wettest Quarter) e	277.93±14.16	135.10-732.40
BIO17 (Precipitation of Driest Quarter) e	88.07±5.98	20.10-291.70
BIO18 (Precipitation of Warmest Quarter) e	100.91±7.18	33.00-306.30
BIO19 (Precipitation of Coldest Quarter) e	246.11±14.68	86.20-732.40
CLI1 (Precipitation of January, February and March) e	210.50±12.68	68.80-611.70
CLI2 (Precipitation of April, May and June) e	185.60±7.27	98.10-426.00
CLI3 (Precipitation of October, November and December) e	253.46±12.99	94.80-606.20
